# Supplementary material for: Hidden network preserved in Slide-tags data allows reference-free spatial reconstruction
Source: Nat Commun. 2025 Oct 31;16:9652. doi: 10.1038/s41467-025-65295-w (PMC12579210; doi:10.1038/s41467-025-65295-w)
Supplement: Supplementary file 4 — Source Data [file 41467_2025_65295_MOESM4_ESM.xlsx]

## Sheet: Figure 2
Figure 2a, 2c, 2d, 2e																	Figure 2a, 2b		Figure 2d, 2e
Reference position for each of the biological samples																	Edgelists for calcuating degrees and normalized edge frequency		Processed network used to show proximal edges
																	Distances calculated using reference positions from 2a
Tonsil						Mouse Embryonic brain					Mouse Hippocampus								Tonsil_fully_processed_edgelist.csv
Barcode	Cell Type	X	Y			Barcode	Cell Type	X	Y		Barcode	Cell Type	X	Y			Tonsil_edgelist_synthetic_beads.csv
AAACCCAAGCGCCTTG	T_CD4	1733.21	1665.04			CATTCATTCCTCTAGC	Radial glia	564.961	-3884.01		AAACGCTAGTTCACTG	CA1	1913.94	-1840.3			Mouse_embryonic_brain_edgelist.csv
AAACCCAAGTGGACGT	plasma	519.378	2220.27			TGATTCTGTCCGGATC	Neuron_7	1416.58	-1942.81		AAAGAACGTACAGTCT	Thal	1469.62	-2660.32			Mouse_hippocampus_edgelist.csv
AAACCCACAGAAGTGC	B_germinal_center	1064.3	2158.27			ACTGTCCCAACTCATG	Endothelial	253.795	-2770.4		AAAGAACTCTAGTGAC	Astro	1797.41	-1217.61
AAACCCAGTCATTGCA	B_naive	1740.13	3218.47			GCCAGTGGTTGCATGT	Neuron_6	813.297	-3879.01		AAAGGATCACTTGAAC	DG	2016.13	-2513.69
AAACCCATCATCGCAA	B_memory	930.6	2892.95			GACCCAGTCCTTCGAC	Neuron_7	1432	-2412.98		AAAGGTACAAGTCGTT	Endo	956.296	-1690.43
AAACCCATCCGATCGG	B_germinal_center	975.782	1837.43			CATTCCGGTGGCATCC	Neuron_7	500.455	-4123.54		AAAGGTAGTGGGATTG	Oligo	474.487	-2222.9
AAACCCATCGGTTAGT	B_naive	877.519	1473.2			CCTTCAGCAACGGTAG	Radial glia	-479.94	-2181.86		AAAGGTAGTGTCATGT	DG	1544.97	-2260.01
AAACGAAAGTGCAGGT	mDC	1099.98	2433.31			CCGTAGGGTTCTTCAT	Endothelial	1700.63	-2846.59		AAAGTGAGTGCTTATG	Astro	1464.2	-2186.74
AAACGAATCAATCTCT	T_follicular_helper	2143.93	2707.58			AAACCCACAGGTTCCG	Radial glia	-366.228	-2307.99		AAATGGAAGGTCGTGA	Oligo	1702.21	-2829.32
AAACGAATCCCTCAAC	B_memory	2336.96	789.018			TCTACATGTCAACCAT	Neuron_6	1236.31	-3617.56		AAATGGAGTCTTACTT	Endo	1791.58	-1622.22
AAACGAATCCGTCCTA	B_germinal_center	524.977	2044.18			GTTACAGCAGCTGGTC	Endothelial	208.795	-2280.55		AAATGGATCCGGCTTT	Cortex	1322.21	-1244.16
AAACGAATCTTTGGAG	B_germinal_center	1649.71	2698.83			TCCCAGTCACAAGCCC	Radial glia	-392.582	-2304.34		AACAACCGTCGTGTTA	Thal	1401.2	-2725.04
AAACGCTAGTCATTGC	plasma	1317.42	1749.27			CCAAGCGCATGCACTA	Neuron_7	1625.26	-2983.75		AACAACCGTCTTGAAC	DG	1553.95	-2260.05
AAACGCTCAATTTCTC	NK	1469.54	2948.46			CAGTTCCTCTTAATCC	Neuron_11	1557.11	-3412.45		AACAAGACATCCCGTT	DG	1290.86	-2138.07
AAACGCTCAGCTGAAG	B_germinal_center	1012.83	2168.67			ATGTCCCTCAGGAAGC	Endothelial	-217.34	-1775		AACAGGGGTGTATTCG	CA3	696.155	-2567.08
AAACGCTCAGGGAATC	B_germinal_center	2633.53	1025.89			AGAACCTGTCTTAGTG	Neuron_5	-139.942	-2667.73		AACAGGGTCATGAGAA	DG	2158.3	-2434.34
AAACGCTCAGTGTACT	B_germinal_center	865.08	2053.77			ACACAGTTCCATTCGC	Choroid Plexus	9.01838	-2709.05		AACCATGAGTAGACCG	CA1	1280.91	-1512.56
AAACGCTCATGGGATG	FDC	1349.22	1505.16			AATCGACAGTGGTGGT	Radial glia	235.859	-3947.51		AACCATGCAGCACGAA	Inhib	489.512	-2219.47
AAACGCTGTCGACGCT	B_germinal_center	2514.16	1156.02			ACGCACGGTTCAAGGG	Neuron_14	1451.23	-2444.03		AACCCAAGTTTAGTCG	Oligo	2049.1	-1725.22
AAACGCTGTTAAGACA	NK	1972.65	1520.59			CGCATGGGTCCCTAAA	Endothelial	805.272	-3474.81		AACCTTTTCGATGCAT	DG	1268.85	-2365.38
AAACGCTTCCGACATA	plasma	2372.81	1255.7			CCTAACCAGAAATTCG	Neuron_7	1009.95	-2338.67		AACGTCATCTCGAGTA	Inhib	759.206	-1997.26
AAAGAACAGACAGCGT	B_germinal_center	1497.23	2953.62			GATGCTATCTCCTGTG	Neuron_1	972.82	-3819.87		AACTTCTAGCCTGAGA	CA1	434.089	-1754.56
AAAGAACAGATTGATG	T_CD4	2440.48	1968.6			TCTTAGTTCCAAGCAT	Endothelial	279.164	-2828.09		AACTTCTCACAGTCAT	Oligo	2044.53	-2534.22
AAAGAACAGTTCATGC	B_memory	2987.51	1676.5			TGAATCGGTAGCTCGC	Radial glia	205.096	-3855.99		AACTTCTCACTTGACA	DG	1389.38	-2404.05
AAAGAACCACTGCGTG	plasma	2419.55	1378.09			TTTATGCGTATTTCTC	Neuron_5	132.237	-1958.42		AAGAACACAGCACACC	DG	1104.33	-2116.07
AAAGGATCAGCTCTGG	T_CD4	2055.75	1077.72			TCATTACCAAATCAGA	Neuron_6	1446.38	-3020.05		AAGAACATCATGGAGG	CA1	1702.13	-2622.09
AAAGGATGTATAATGG	T_follicular_helper	2039.18	2914.64			GCATCTCCAATACGCT	Radial glia	-161.827	-2794.92		AAGACAAAGGCAGTCA	Oligo	1957.71	-2127.2
AAAGGATGTGACTAAA	T_CD4	1749.04	2287.05			CACTTCGTCCATCACC	Neuron_5	-289.45	-2653.17		AAGACTCAGGTGCAGT	DG	1139.57	-2112.5
AAAGGATGTGAGGATC	plasma	464.027	2064.35			GGGTCACCACCTGTCT	Neuron_2	1420.72	-2707.68		AAGATAGTCGAGATGG	DG	1172.68	-2467.77
AAAGGATGTGTCCATA	T_CD4	1892.31	2171.77			TCTCACGGTCTGCAAT	Neuron_2	1023.81	-3647.41		AAGCATCAGGACTATA	DG	1046.49	-2147.92
AAAGGGCAGAATCGAT	T_CD4	1611.04	2678.48			ACATTTCAGTTAACGA	Neuron_5	-117.784	-2232.14		AAGCATCGTAAGAACT	DG	1653.92	-2278.42
AAAGGGCAGCTACTGT	B_germinal_center	2349.23	1234.84			TCCGGGACAATGACCT	Neuron_7	1540.58	-3409.72		AAGCGAGGTGTCACAT	CA3	899.227	-2511.75
AAAGGGCAGCTCTTCC	B_naive	2108.48	1156.48			AGGCATTCAAGACGGT	Radial glia	-560.512	-3175.05		AAGCGTTCAATACGAA	DG	1905.51	-2412.32
AAAGGGCCAACGACTT	B_germinal_center	1837.56	3171.93			CTTCTCTTCACTCTTA	Neuron_5	-160.387	-2101.69		AAGGAATCAGCTGTTA	Astro	659.221	-1368.1
AAAGGGCCAGGGAGAG	B_naive	2914.28	2311.81			TAATCTCCAGCACAAG	Endothelial	994.285	-3661.86		AAGTACCCAACTCATG	DG	1329.33	-2378.61
AAAGGGCGTGGCTGCT	B_germinal_center	2557.54	844.829			AGCGCCACAAAGGATT	Neuron_5	-288.716	-2382.44		AAGTCGTGTGTCCGTG	CA1	1014.93	-1550.61
AAAGGGCTCAGACCGC	B_germinal_center	1206.63	2926.79			CTGCCTAAGAGTGTTA	Neuron_7	1650.65	-3139.38		AAGTTCGTCCTGGGAC	DG	815.819	-2276.83
AAAGGGCTCCCTAGGG	T_follicular_helper	787.54	1645.82			GTTCCGTCAAGACGGT	Neuron_12	277.481	-4129.81		AATAGAGAGTCACTCA	DG	836.297	-2311.96
AAAGGGCTCGCTCATC	mDC	2402.05	2135.26			CATAAGCAGACCAAAT	Endothelial	-101.475	-2666.02		AATCGTGTCGTTAGTG	DG	1127.6	-2454.86
AAAGGGCTCTAACACG	T_follicular_helper	1097.35	1658.5			GCCAACGGTGTCATTG	Neuron_7	-273.05	-2113.87		AATGAAGCACGGTGCT	Cortex	661.991	-1372.59
AAAGGGCTCTAGCAAC	B_germinal_center	2508.71	3052.24			TGCTTCGAGAGCTGCA	Endothelial	1356.96	-3578.67		AATGAAGTCCGGCAGT	Micro	1840.96	-1774.77
AAAGGGCTCTCCACTG	B_naive	2573.28	2914.4			TATGTTCAGTTGAATG	Neuron_5	-108.284	-2721.96		AATGGAACACGGTGAA	DG	1681.12	-2412.25
AAAGGGCTCTTCGGAA	T_CD8	533.947	1616.29			TCGCTTGCAGTCTCTC	Neuron_15	-719.596	-2191.71		AATGGCTAGCAGGCTA	CA1	1087.3	-1521.27
AAAGGTACAATCGTCA	B_naive	1138.43	1520.31			AGGTGTTGTGACTGAG	Neuron_7	1126.12	-2705.44		AATGGCTAGTGTAGAT	Oligo	1805.37	-1420.31
AAAGGTACAGCACCCA	T_CD4	1810.55	1446.96			GCATGATCAGTGAGCA	Fibroblast	224.502	-2808.21		ACAACCAAGGTGATAT	CA3	1086.01	-2355.92
AAAGGTACAGGGATAC	T_CD4	3096.06	1386.34			ATCGTCCTCCATACTT	Neuron_2	1511.04	-2567.04		ACAACCAGTGCGCTCA	CA3	918.391	-2477.15
AAAGGTATCCAAACCA	B_germinal_center	1039	2841.18			ACTTTCACACGACGCT	Neuron_5	-105.894	-2618.77		ACAACCATCCTAGCCT	CA1	833.821	-1572.63
AAAGGTATCCGGTAGC	T_CD4	2554.87	826.484			GATGAGGGTTGCAACT	Neuron_7	1460.44	-3469.1		ACAACCATCTAGACAC	CA1	1313.48	-1515.42
AAAGGTATCGCCGATG	B_germinal_center	937.849	1608.14			TTCATGTCATCCTCAC	Neuron_10	1130.43	-2484.35		ACAAGCTCATTCAGCA	DG	1528.81	-2671.61
AAAGTCCAGGCAGCTA	B_germinal_center	2393.05	1216.75			GCATGATTCTTGATTC	Neuron_7	1607.57	-3199.38		ACAAGCTGTTGTATGC	Oligo	1444.12	-1154.89
AAAGTCCAGTTGGAGC	B_germinal_center	1266.05	2697.68			TCGACCTTCGCAATTG	Neuron_6	762.14	-3431.08		ACACAGTTCGGTAAGG	Astro	2034.98	-1747.52
AAAGTCCCAAGCGGAT	T_CD4	623.338	1268.36			CGACAGCCAATGTGGG	Neuron_12	363.38	-4143		ACACGCGCAAGTGCAG	DG	1250.53	-2100.24
AAAGTCCTCAGGAAGC	B_germinal_center	1566.26	3019.95			ATTTCACTCGCCTATC	White Blood Cells	1349.31	-2032.27		ACAGCCGGTGTATCCA	Inhib	660.731	-1930
AAAGTCCTCGCATGAT	B_germinal_center	1317.4	2964.26			GAAGCCCAGGTTACAA	Neuron_7	1475.96	-3455.71		ACAGGGAAGAATCGAT	DG	1320.16	-2144.35
AAAGTCCTCGGTGCAC	B_germinal_center	1013.94	1655.97			TCCATCGGTGCGGATA	Neuron_7	1507.19	-3451.22		ACATCCCGTAACTGCT	Inhib	902.182	-2555.97
AAAGTGAAGGGTCACA	T_CD4	783.78	1087.6			CTTCTCTAGGATAATC	Radial glia	-159.432	-3502.42		ACATGCACATTGCAAC	DG	1991.2	-2409.78
AAAGTGACAACAAGTA	B_naive	1449.61	1576.68			GCACATAAGACCTGGA	Neuron_6	806.026	-3530.8		ACATGCAGTGACGTCC	Inhib	1900.61	-2152.67
AAAGTGAGTGATACCT	plasma	2319.82	1149.72			AGAAGTATCCCGAGGT	Radial glia	53.53	-3068.75		ACATTTCAGCTCGGCT	CA1	1751.82	-1732.85
AAAGTGATCCAAATGC	FDC	709.785	2367.24			GTCATTTCATCGGATT	Neuron_7	1356.81	-3460.19		ACCAAACAGCTGACTT	DG	1609.01	-2378.36
AAATGGAAGTCGTCTA	FDC	2261.95	1365.85			AGGGAGTAGCAATAGT	Neuron_7	600.629	-4110.53		ACCAAACCACTGCGTG	CA1	1075.14	-1536.85
AAATGGACAATCGAAA	T_follicular_helper	2516.04	964.474			AGAACAATCCCTTCCC	Choroid Plexus	-49.2223	-3123.24		ACCAAACCAGGATGAC	CA1	2097.92	-1944.52
AAATGGACACAGTACT	B_naive	1719.98	2219.51			GTGCTGGTCAGTGTGT	Neuron_2	1259.21	-3291.77		ACCATTTAGCGATGGT	CA1	1308.21	-1499.8
AAATGGACAGGGACTA	B_germinal_center	1102.01	2799.87			GTTACAGAGTGAATAC	Neuron_6	1407.32	-3572.64		ACCATTTCAGAGTTCT	DG	1569.48	-2271.02
AACAAAGAGGCATTTC	B_memory	1237.49	854.625			TGATTTCAGGCCACCT	Radial glia	603.894	-4003.4		ACCGTTCAGTTCTCTT	DG	1765.41	-2307.51
AACAAAGAGTCACACT	B_germinal_center	2576.95	2156.64			ATCCGTCAGGTTACAA	Neuron_3	533.463	-1826.62		ACCGTTCTCGCCGAGT	DG	1321.79	-2157.39
AACAAAGCATGAGATA	B_germinal_center	803.382	2045.01			ACCAAACTCCGATAAC	Neuron_6	1293.63	-3779.06		ACCTGAACAAGATGGC	Thal	1343.38	-2705.42
AACAAAGGTTACGCCG	pDC	2007.47	2268.02			AGGGCTCAGTTCATGC	Neuron_11	1150.93	-3385.77		ACGGGTCAGAAGAACG	CA1	367.738	-1792.04
AACAAAGTCCGAGGCT	B_naive	1005.89	2860.02			ATGGTTGTCGACCACG	Endothelial	32.2661	-2168.92		ACGGTCGGTTGCATTG	Endo	1093.91	-1984.86
AACAAAGTCGCCTTTG	mDC	1237.17	854.805			GAATCACAGTCTGCAT	Endothelial	-449.341	-1852.82		ACGGTTAAGCTGCGAA	Thal	934.985	-2725.65
AACAACCGTCTACATG	T_CD4	1147	2354.33			CCCGAAGTCACGTAGT	Neuron_7	1514.2	-3407.43		ACGTAACTCCATTTCA	Oligo	1637.14	-1964.29
AACAACCTCGCTAATG	B_germinal_center	1872.61	2961.92			GCAACATCATGGGTTT	Neuron_1	1068.1	-3898.87		ACGTACAGTTGGTAGG	CA3	1397.27	-2309.45
AACAAGAAGAAAGTCT	B_germinal_center	714.475	2181.69			CATCGCTTCTCTGGTC	Neuron_6	1398.4	-3581.04		ACGTCCTAGGTCCGAA	Inhib	1735.03	-2386.53
AACAAGAAGATTGACA	T_follicular_helper	1981.47	3200.35			CTACCTGCACAGCCTG	Neuron_2	444.58	-2796.26		ACGTCCTGTTCGAACT	DG	710.268	-2343.81
AACAAGACAATAACGA	B_germinal_center	1490.61	2858.43			AGCCAATTCATCAGTG	Neuron_12	715.685	-4102.84		ACGTCCTTCATTGCTT	CA1	1749.89	-1727.59
AACAAGAGTGATCGTT	B_naive	1608.34	1557.5			ACCCAAAAGAAGCGCT	Radial glia	-355.305	-2025.78		ACTACGAGTAGAGACC	CA3	827.215	-2548.41
AACAAGATCGACACCG	T_CD4	2002.24	1484.62			GCGTTTCGTCTAACTG	Neuron_16	1219.13	-3823.09		ACTATCTAGGAAAGAC	DG	1638.83	-2267.58
AACACACAGGGACACT	B_germinal_center	2127.41	2500.98			AGACTCAGTTCCTAAG	Neuron_9	1147.77	-3250.21		ACTATCTGTCCCTCAT	DG	1224.77	-2442.29
AACACACAGTAAACGT	B_germinal_center	2535.87	3029.19			TCTTAGTCATATGGCT	Neuron_3	636.047	-2115.01		ACTATGGTCGATTGGT	CA3	903.522	-2375.53
AACACACTCTGAGGTT	FDC	1296.66	2050.11			CGAGGCTAGTTGTCGT	Radial glia	-5.30566	-1704.51		ACTATTCTCTACTGCC	Endo	554.56	-2663.79
AACAGGGCATACAGCT	B_germinal_center	429.509	2330.21			ACAGAAACAAGAAATC	Neuron_7	401.574	-2571.33		ACTCTCGCATCCTTGC	Endo	1751.33	-1922.2
AACAGGGGTAATCAAG	mDC	2672.13	1745.87			TCGCAGGTCATTCGTT	Neuron_11	-717.195	-2437.98		ACTGCAACATCCGGTG	Oligo	1631.52	-2117.71
AACAGGGGTATTCTCT	FDC	1609.78	1711.33			CCTCTAGAGAAAGTCT	Fibroblast	737.729	-2700.07		ACTGTCCGTCACATTG	DG	1585.01	-2287.59
AACAGGGGTGCCCACA	mDC	951.451	2526.25			TAGCACAGTAGGCAGT	Neuron_12	290.623	-4116.21		ACTGTGAAGGGCCAAT	Cortex	1195.51	-1192.6
AACAGGGTCCTTATGT	B_germinal_center	2477.18	889.766			CCCTCTCAGTCCCTAA	Neuron_13	33.3499	-2521.82		AGAAATGCAGAGTTCT	CA1	439.576	-1806.64
AACAGGGTCGTGGGTC	B_naive	2385.54	2956.62			GGCTTTCGTTTCGACA	Neuron_7	1419.51	-3325.56		AGAACAACACCGCTAG	Oligo	1786.78	-1519.3
AACAGGGTCTCCATAT	B_germinal_center	2288.84	1020.12			GAGAAATCATGGCCAC	Neuron_2	-588.702	-2662.45		AGACAAAAGATAGCAT	Astro	1704	-2496.82
AACAGGGTCTCTTCAA	T_CD8	1244.55	1576.41			TCCAGAAGTAAGGCTG	Neuron_7	470.093	-4153.37		AGACAAACATAGCTGT	CA1	473.019	-1734.65
AACCAACCAAGTACCT	B_naive	885.707	1132.17			GTGTAACTCTGACAGT	Neuron_10	961.198	-2518.47		AGACACTTCCATAGAC	CA1	2253.73	-2023.85
AACCAACCAGAGGACT	B_germinal_center	2546.98	1342.54			CCTATCGTCTACCCAC	Neuron_16	679.979	-2911.87		AGACACTTCTTACTGT	DG	1523.16	-2397.11
AACCAACCATATGCGT	B_germinal_center	745.26	1637.41			ATCGGCGTCCGACGGT	Neuron_6	740.445	-3689.46		AGACCATGTTCTCCCA	Astro	1193.22	-1768.58
AACCAACCATTACTCT	B_germinal_center	1569.68	3244.11			GCTTGGGTCCAACACA	Neuron_7	1170.77	-3806.19		AGACCCGAGTGACCTT	CA1	1822.01	-1755.61
AACCAACGTACTAACC	FDC	1045.23	1306.83			CAACAACCAGATTAAG	Neuron_12	727.792	-4109.48		AGACCCGTCCCTATTA	DG	1773.04	-2318.49
AACCAACGTGAACTAA	T_CD8	1276.85	1746.04			ATGGGTTAGGGAGGCA	Neuron_6	979.581	-3378.81		AGACTCAAGGTATTGA	Astro	2078.09	-2196.47
AACCAACTCCGATAAC	B_naive	895.201	2509.26			TGCTCCATCGCTAGCG	Neuron_9	1000.38	-3419.23		AGACTCATCTAGATCG	DG	796.187	-2266.38
AACCAACTCGTTCAGA	T_CD4	405.497	1936.19			AGTGATCAGACGCAGT	Endothelial	736.595	-3960.31		AGAGAGCTCAGAGCGA	Thal	1091.28	-2605.66
AACCAACTCTTAGGAC	B_naive	1512.04	1641.88			GGGTTATTCTGCGTCT	Neuron_2	1642.42	-3099.07		AGAGAGCTCGACTCCT	DG	1176.49	-2116.01
AACCAACTCTTCCAGC	NK	1283.55	1322.3			TATACCTGTCACTTAG	Neuron_12	666.333	-4129.29		AGAGCCCTCGCCCAGA	Thal	1003.28	-2786.48
AACCAACTCTTCCTAA	B_germinal_center	831.97	2182.96			ATTCGTTAGGTTCACT	Neuron_2	1609.65	-2625.91		AGATAGACACCATAAC	DG	1103.27	-2168.45
AACCAACTCTTGCAGA	B_germinal_center	923.503	1632.84			TAGGTTGCAACTTCTT	Endothelial	1149.73	-3466.63		AGATAGAGTCGACTTA	Endo	2169.94	-1913.02
AACCACAAGCAGTACG	T_CD4	1932.28	1670.81			GAAGGACGTCGACTGC	Neuron_11	1556.01	-3376.48		AGATAGATCAGTGTTG	Thal	1412.12	-2668.4
AACCACAAGCTCCATA	B_germinal_center	732.302	1931.62			TCCTCTTTCGAAATCC	Neuron_7	1356.11	-3371.47		AGATCCACAGCGGTTC	Astro	1925.02	-2639.79
AACCACAGTTAGGACG	B_naive	2254.87	880.196			TCCATGCGTGTTCGTA	Neuron_2	900.12	-4033.16		AGATCCAGTTAGTCGT	DG	1505.12	-2412.57
AACCACATCCACAGCG	T_CD4	1735	2241.12			CAGGGCTAGGTTCACT	Neuron_11	-394.651	-2056.99		AGATGAACACAATCTG	Micro	935.21	-2697.75
AACCATGAGCGCACAA	B_naive	2368.4	806.674			CACTAAGGTGGATCAG	Neuron_3	770.409	-2028.45		AGATGAACAGGAATAT	DG	936.997	-2292.82
AACCATGAGGTCGAGT	B_germinal_center	2459.74	1101.15			CAGGGCTTCTGCATAG	Radial glia	141.544	-1748.79		AGCATCAAGTGCCTCG	DG	1427.79	-2377.83
AACCATGCACACGGAA	NK	1583.47	1910.14			AGGCTGCAGGCTCTCG	Neuron_6	1377.25	-3540.85		AGCATCACAACCCGCA	DG	1466.88	-2367.14
AACCATGCAGCTGTTA	T_CD4	704.708	1463.37			CCTGCATCAACATACC	Neuron_6	809.232	-3426.08		AGCATCAGTATAGCTC	DG	2093.6	-2479.33
AACCATGGTGCAATAA	B_germinal_center	2504.18	894.345			AGATCCATCCGGCTTT	Neuron_2	1495.67	-2630.23		AGCCACGAGTATAGAC	Inhib	2071.52	-2730.05
AACCATGGTGGTATGG	B_germinal_center	1430.79	2672.34			ATTCCTATCGCGGACT	Radial glia	-317.558	-3232.99		AGCCACGGTCGTGATT	Oligo	1177.87	-1311.09
AACCATGGTTGAATCC	B_germinal_center	2228.71	2579.33			ACACGCGCACAACATC	Neuron_5	-131.016	-2711.92		AGCGATTGTATTTCGG	DG	2031.31	-2419.84
AACCCAAAGCTATCTG	B_germinal_center	504.776	1988.6			GCAGCTGCATGAAAGT	Neuron_2	1069.58	-2420.04		AGCGCCAAGGATATGT	DG	1346.5	-2372.15
AACCCAACAGAAATCA	B_memory	2254.67	874.237			CAGGCCATCTATGTGG	Neuron_5	1100.71	-2277.26		AGCGTATGTCGTTTCC	DG	2180.01	-2417.32
AACCCAATCGTAATGC	B_germinal_center	839.362	2307.05			TTCCACGAGCTAAGTA	Choroid Plexus	-117.575	-3109.31		AGCTACACAATTGCCA	DG	1241.55	-2159.48
AACCTGAAGCAGGTCA	plasma	2384.88	1294.24			ATCCTATCACTCCGGA	Neuron_3	578.868	-2124.81		AGCTACATCGCCAATA	Inhib	906.279	-2797.71
AACCTGAAGTTACGAA	B_naive	2127.43	999.029			AGAACAAGTGGTAACG	Radial glia	324.861	-3350.4		AGCTCAAGTGTGTGGA	CA1	700.662	-1622.23
AACCTGAGTATGCAAA	B_memory	1242.23	940.897			GACGTTAAGGCGTTAG	Neuron_7	-595.586	-3181.77		AGCTTCCCACCTGATA	Oligo	1890.48	-2875.64
AACCTGAGTCGATTCA	B_germinal_center	3002.29	1952.45			TTTCGATAGTCATACC	Neuron_7	1625.09	-3209.43		AGCTTCCGTGAATATG	DG	1194.53	-2123.69
AACCTGATCTTGCGCT	B_germinal_center	2102.14	1960.37			CGATGGCGTGAATTAG	Neuron_7	1569.32	-3186.78		AGGAATAGTGGCACTC	Endo	1448.18	-2137.69
AACCTTTAGCTTAGTC	B_naive	435.427	1772.4			GAAATGACATCGATCA	Endothelial	381.889	-2121.5		AGGAATATCTCCCATG	CA3	1089.52	-2343.56
AACCTTTAGTCGAAGC	T_CD8	717.731	1324.24			AATTTCCAGCTAATGA	Neuron_13	-25.7044	-2186.89		AGGACGAGTTCCTACC	Thal	719.205	-2878.7
AACCTTTGTGGAGGTT	T_CD4	2813.38	1829.1			CTGAATGCACACGGTC	Neuron_7	1429.39	-3577.21		AGGACTTGTGTTGATC	DG	2019.82	-2445.45
AACGAAAAGATTGGGC	B_naive	3180.43	1676.04			AGTCACACAGCTGAAG	Choroid Plexus	276.67	-3027.93		AGGAGGTAGTAGTCAA	CA3	1314.99	-2217.78
AACGAAAAGGTAGCAC	T_CD8	1816.81	3220.78			ATCAGGTCACTCCGGA	Neuron_6	801.655	-3465.99		AGGATAACAATTGCTG	Thal	1425.46	-2839.72
AACGAAAGTGAGATTA	B_naive	466.963	1774.16			TCCTCCCAGACTTGTC	Neuron_7	1577.07	-3331.4		AGGATAACACAGAGAC	Astro	839.617	-1700.33
AACGAAAGTGGACAGT	B_germinal_center	1162.82	1783.18			GGGTGAAGTGTTATCG	Neuron_13	36.4661	-2558.58		AGGATAAGTATGGTAA	DG	1676.11	-2262.72
AACGAAATCGAGAACG	B_germinal_center	928.23	1656.67			AGTCACATCCACGTGG	Neuron_12	-743.265	-2630.64		AGGCTGCAGAGGCCAT	DG	973.053	-2266.48
AACGGGAAGGTAGCCA	B_germinal_center	674.698	2244.51			CCGGTGAAGCCGCTTG	Fibroblast	251.841	-3508.09		AGGCTGCAGCGTGCCT	CA1	2314.35	-1993.88
AACGGGAAGTTTCTTC	B_naive	1398.91	1537.23			AAGTACCGTTCAACGT	Neuron_6	638.434	-3941.9		AGGCTGCTCTTTCAGT	DG	2109.99	-2507.94
AACGGGAGTGCCGTTG	B_germinal_center	1163.25	2131.18			CTACAGACACATACTG	Fibroblast	1601.15	-2354.91		AGGGTCCCAGACGATG	DG	1440.47	-2393.66
AACGGGATCGAACACT	plasma	1094.32	1752.51			TCAATCTGTCTCGACG	Radial glia	-1.30274	-3279.27		AGGGTGAGTCTACGAT	Astro	950.821	-2312.46
AACGGGATCGAGTCCG	B_naive	1093	1075.2			ATTATCCAGGTTCCAT	Neuron_3	607.23	-2051.78		AGGGTTTGTTGTTGAC	Oligo	1484.89	-1364.8
AACGGGATCTTGCAGA	plasma	973.622	1403.88			CAACAACAGCTGGCCT	Neuron_4	702.724	-2578.24		AGGGTTTTCACCATCC	Inhib	1134.2	-2362.79
AACGTCAAGCTACGTT	plasma	1593.84	2927.06			TTCCGTGGTCTGCCTT	Choroid Plexus	183.345	-2729.78		AGGTCATCATGCCATA	CA1	408.835	-1814.59
AACGTCACAAAGTGTA	B_germinal_center	2700.42	886.076			AGAGCCCTCAGTGCGC	Radial glia	117.535	-1698.8		AGGTCATGTGCGGCTT	Oligo	391.403	-1685.29
AACGTCAGTGTAGTGG	B_naive	1042.5	1465.95			GAGCCTGAGCGAAACC	Neuron_8	1112.84	-2713.39		AGGTTACCAAGACGGT	Cortex	1345.55	-1270.98
AACGTCATCACGGAGA	myeloid	1970	2318.01			ACATCGAGTAGAGGAA	Neuron_6	762.666	-3427.03		AGGTTACGTCTGATAC	Oligo	1056.29	-2363.16
AACTTCTAGAATAGTC	plasma	2212.39	3116.4			ATTCTACTCTTGCAGA	Neuron_2	-206.326	-2337.81		AGTACCAAGGCGTTAG	Micro	664	-1869.26
AACTTCTAGAGAGAAC	B_naive	2104.36	1456.76			AGTACTGGTTCAAGGG	Radial glia	-404.252	-2386.58		AGTACCACAACCGACC	Oligo	1451.25	-2906.32
AACTTCTAGGTCACCC	B_germinal_center	627.652	1904.74			ACTTCCGGTTAGGACG	Radial glia	260.222	-3832.15		AGTACCAGTTCGGTTA	DG	1555.99	-2231.96
AACTTCTCACCCAACG	B_germinal_center	765.966	1660.51			TCTTTGAAGTCTTCCC	Neuron_2	1124.12	-3133.44		AGTACCATCAAGTGGG	Endo	1074.75	-1569.58
AACTTCTGTAACGCGA	T_CD8	513.766	2323.63			GCAGCTGCAGTCACGC	Neuron_6	696.141	-2621.6		AGTACCATCGAGTACT	DG	1987.64	-2421.29
AACTTCTTCATCTATC	B_germinal_center	954.976	1816.3			TAAGCACGTTAATGAG	Radial glia	-437.781	-3175.36		AGTACTGAGGGACAGG	Oligo	610.124	-2130.92
AACTTCTTCTACGGTA	B_naive	1345.45	995.597			CCAATGATCATGTCAG	Neuron_7	1406.26	-3200.64		AGTAGTCCACTCCGGA	Thal	995.712	-2649.38
AAGAACAAGCATCAAA	T_CD4	2700.27	1872.7			TGGGAGAAGCACCAGA	Neuron_15	-597.359	-2043.23		AGTCACAAGCCTCATA	DG	1647.46	-2313.03
AAGAACACACGAGGAT	B_germinal_center	1682.73	1654.59			GAGAAATGTTTCGTGA	Neuron_5	-616.921	-2156.56		AGTCATGTCACGGTCG	Oligo	1846.35	-1658.9
AAGAACAGTCGCACGT	B_germinal_center	2238.96	1006.66			ACGATGTGTTCATCTT	Radial glia	-285.714	-1877.78		AGTCATGTCTTACGGA	DG	2085.47	-2405.44
AAGAACATCACGAACT	plasma	2625.63	1189.84			TTGAACGGTTTCGGCG	Radial glia	-378.18	-1979.85		AGTCTCCTCGTAGGAG	Oligo	1059.38	-2607.95
AAGAACATCACTCACC	B_memory	1449.28	1089.51			CATAGACAGTCTACCA	Endothelial	286.526	-4089.92		AGTGATCCAATGCAGG	Oligo	1171.1	-1897.15
AAGACAAAGTTTCTTC	NK	2652.44	1518.87			CGTGCTTGTTCCCACT	Radial glia	-419.341	-3516.6		AGTTAGCGTTACCCAA	CA1	1408.9	-1526.81
AAGACAACACAAACGG	B_memory	1164.16	1248.82			TCATTCACATTGCCTC	Neuron_4	755.933	-2343.39		AGTTCCCTCAACCTTT	DG	1458.1	-2400.89
AAGACAACATCGTCCT	T_follicular_helper	1757.9	1759.07			GGTTAACAGTCCTGCG	Neuron_1	762.653	-4094.47		ATACCTTAGAGCCATG	CA1	1137.87	-1520.59
AAGACAAGTCCCAAAT	B_germinal_center	2855.1	2048.17			CCACGTTCAAGTCCAT	Neuron_2	741.698	-2230.28		ATACCTTGTAGATTAG	CA1	1232.34	-1522.46
AAGACAAGTTGAGGAC	B_naive	973.182	1057.26			CTAGACAGTCGCATGC	Neuron_11	1242.29	-3780.34		ATACTTCCACATCCCT	CA1	1692.22	-1666.86
AAGACAATCGTGGAAG	B_naive	716.06	2688.1			CCTCTCCTCGATAACC	Neuron_1	1018.92	-3969.41		ATACTTCTCAAACCTG	DG	1965.08	-2394.73
AAGACTCAGAGTGGCT	B_naive	529.78	1795.88			TCCATCGAGGAGCAAA	Choroid Plexus	131.962	-2876.86		ATAGGCTAGGCAGGTT	Astro	1595.78	-2367
AAGACTCAGTCATACC	NK	1131.47	1254.98			TCAAGCATCAGACCGC	Neuron_6	247.081	-3378.73		ATCACGAAGCAACAAT	DG	1935.42	-2494.4
AAGACTCCAAGCAGGT	B_memory	1255.89	1267.45			GGTGGCTTCATTTGCT	Neuron_7	1288.3	-3660.74		ATCACTTAGCCTATCA	Oligo	831.488	-1393.05
AAGACTCCACAGTGTT	B_germinal_center	2845.9	1940.94			CTCCAACGTACTGACT	Neuron_4	724.62	-2337.65		ATCAGGTGTAGTGATA	Thal	1743.11	-2691.62
AAGACTCGTATCTCGA	B_germinal_center	2478.98	1426.03			GACCGTGGTGGTCTAT	Choroid Plexus	-12.3083	-2965.12		ATCCACCTCAGGAACG	CA1	1954.03	-1873.86
AAGACTCTCCTAAGTG	B_naive	1057.29	1199.23			AGAGAATTCTCATTTG	Neuron_2	1003.09	-3991.97		ATCCCTGCAAGAGATT	Oligo	898.597	-2091.8
AAGATAGAGAAGTCAT	T_CD8	1274.39	2224.15			TCTCCGATCTCTAGGA	Neuron_13	178.806	-1931.99		ATCCTATAGCGAGGAG	Oligo	2291.75	-2249.26
AAGATAGAGCAACAAT	B_naive	2260.79	1400.49			GCATTAGCACCTCTGT	Neuron_2	1288.62	-2981.26		ATCGATGCAATCCTTT	Astro	1809.37	-1944.84
AAGATAGAGCTGTTCA	T_CD4	768.813	2646.43			TGCAGATGTGAGAACC	Neuron_14	1170.73	-2205.82		ATCGATGGTCACTCGG	CA1	309.686	-1931.03
AAGATAGAGGTAACTA	T_CD4	2790.42	2813.79			CTTCTAAGTTTATGCG	Neuron_2	1075.57	-3126.62		ATCGATGGTCAGCGTC	Oligo	848.907	-1411.55
AAGATAGAGGTACCTT	B_germinal_center	2655.54	1221.94			TGAACGTAGAGTTGCG	Neuron_11	1180.5	-3105.68		ATCGATGTCTTCGTGC	DG	2143.57	-2463.15
AAGATAGCACTTTATC	B_memory	2575.3	2212.52			TTGCCTGGTCTTACTT	Neuron_10	1222.44	-2486.75		ATCGGATAGTAACCTC	DG	1278.9	-2359.2
AAGATAGGTAATTGGA	T_follicular_helper	1134.97	1655.87			CCTCTCCTCCTGGGTG	Neuron_8	664.691	-2959.13		ATCGGCGCAATGCAGG	CA1	565.923	-1664.23
AAGATAGGTGGTCTGC	B_germinal_center	2082.65	2193.94			TCATTGTTCTCAGTCC	Neuron_2	1691.23	-3018.91		ATCGTAGAGTTGCCCG	DG	1369.95	-2381.81
AAGATAGGTGTGCCTG	T_CD4	2842.58	1453.11			GCTTGGGGTCAAATCC	Neuron_2	1198.92	-3786.79		ATCGTCCTCATTGGTG	Astro	1046.68	-2231.05
AAGATAGTCAAGAGTA	T_follicular_helper	1084.38	2096.89			GAGGCCTTCATTCATC	Neuron_11	1353.82	-3370.25		ATCGTGATCCGTGTGG	CA1	1333.61	-1516.59
AAGATAGTCCCTCTTT	T_CD4	1728.12	3121.61			CTCCAACCACTAAACC	Neuron_7	1369.45	-3320.24		ATCTTCAGTGGATGAC	CA1	2171.92	-1972.08
AAGATAGTCGCTAAAC	mDC	2690.86	1429.04			TCAGTCCAGCGTCAAG	Neuron_3	958.141	-2022.43		ATGACCAAGGTGCTGA	CA1	1834.09	-1768.11
AAGCATCAGATACATG	B_germinal_center	2784.66	2307.62			CCTCATGGTGCCTAAT	Neuron_5	-727.528	-2587.54		ATGACCACAAGGAGTC	DG	2211.37	-2423.86
AAGCATCCATGTAACC	T_follicular_helper	1842.48	2948.44			CTATCCGGTTAACCTG	Neuron_3	652.97	-2207.79		ATGCCTCCAACGTTAC	DG	1109.26	-2112
AAGCATCGTCAGGTGA	B_memory	1985.42	572.684			ATCCACCTCCGCCTAT	Neuron_2	1585.08	-2824.35		ATGCGATCACAACATC	Astro	1469.49	-2803.19
AAGCCATAGGGTCACA	mDC	1409.69	2067.13			ATGGTTGCATGTGGTT	Neuron_16	901.229	-3699.06		ATGGAGGTCCGTTGGG	Oligo	900.904	-1327.46
AAGCCATCAAAGGTTA	B_naive	1531.7	2619.21			TATTGGGCAACCGACC	Neuron_4	987.438	-2122.57		ATGGATCAGATTGATG	Oligo	1640.38	-2674.59
AAGCCATCAGCAGTGA	B_naive	893.346	1310.33			TGCATCCTCTCAGAAC	Neuron_2	986.332	-4001.68		ATGGATCCATATTCGG	DG	927.763	-2236.82
AAGCCATCATTGTAGC	B_germinal_center	741.4	2186.24			AGGGCCTAGAAGATCT	Neuron_11	1408.44	-3115.12		ATGGGAGCATCGGTTA	DG	1473.36	-2208.32
AAGCCATGTACTTGTG	B_naive	1075.97	1542			TTCATTGAGACTCGAG	Radial glia	609.892	-3960.69		ATGGGAGGTATTTCTC	Endo	2231.12	-2091.25
AAGCCATGTATTCCTT	B_germinal_center	1873.31	1014.14			GAAGGGTTCACCATCC	Neuron_5	-118.542	-2579.02		ATGGGAGTCCACGTGG	Thal	1052.43	-1272.37
AAGCCATGTCCCTAAA	B_germinal_center	453.125	1661.89			TTCACGCCATTCACAG	Neuron_3	365.937	-2074.63		ATGGGTTGTGTCATTG	DG	941.641	-2180.34
AAGCCATTCAGAACCT	T_CD8	2090.29	1725.85			TGAGGTTTCACACCGG	Neuron_4	1237.54	-2671.57		ATGGTTGAGCATCTTG	Thal	781.754	-2732.39
AAGCCATTCCGTGGCA	B_germinal_center	1876.23	2908.3			GTTTGGACATAGACTC	Neuron_2	703.762	-1812.45		ATGGTTGTCTGATTCT	CA1	1568.08	-1580.31
AAGCGAGGTAGCTCGC	myeloid	2749.72	1625.99			GATTCTTAGATGCAGC	Neuron_2	1490.84	-3103.26		ATGTCCCGTATAGGGC	DG	939.627	-2201.83
AAGCGAGGTTAATGAG	B_naive	3114.14	2322.72			CGAGTGCTCGCATGAT	Neuron_6	454.216	-3263.11		ATGTCTTAGATGCCGA	DG	1495.46	-2224.16
AAGCGAGTCAAAGGTA	B_naive	1884.68	3235.75			TCAGTGACATACCGTA	Neuron_7	1009.34	-2312.56		ATTACTCGTCGATTTG	Thal	779.932	-2733.47
AAGCGTTAGCGTGTCC	mDC	1959.48	2073.21			TCAAGTGCATATCTCT	Neuron_2	1636.75	-2760.07		ATTCACTGTGTACAGG	Astro	882.714	-1943.07
AAGCGTTAGGAGAGGC	B_germinal_center	2592.67	3035.97			TCATTACAGCCGTTAT	Radial glia	132.331	-1812.84		ATTCAGGAGTCATACC	DG	1437.71	-2224.33
AAGCGTTGTATCTTCT	plasma	1247.01	2968.13			AAGACAAAGGAGGCAG	Neuron_4	563.396	-2890.32		ATTCAGGTCACTAGCA	DG	2106.87	-2513.8
AAGCGTTTCAAAGGAT	B_germinal_center	1557.68	3211.22			GACCCAGCAATTGCCA	Neuron_2	1626.79	-2807.38		ATTCATCGTTAAGACA	Astro	1622.3	-2571.36
AAGGAATAGGCATCGA	B_germinal_center	508.262	1698.26			TTGAGTGCATCGCTAA	Neuron_7	210.609	-4037.74		ATTCATCTCCATCTCG	Oligo	2053.18	-1529.51
AAGGAATCAAACCACT	B_memory	739.061	2425.82			ACCCAAACATCCTTGC	Radial glia	-63.2947	-3474.71		ATTCCCGAGCCATTTG	CA1	516.229	-1742.04
AAGGAATCAGTTAGAA	T_CD8	1470.59	2723.35			GACCAATTCAATCCAG	Neuron_7	1587.54	-3314.39		ATTCCTAGTCAGACTT	Inhib	559.192	-2099.3
AAGGAATGTATGTGTC	B_germinal_center	2433.49	1370.65			CAGATACTCACATTGG	Radial glia	75.5218	-1784.06		ATTCGTTCAGGCACTC	Cortex	1280.45	-1216.97
AAGGAATGTTATAGAG	B_naive	1504.63	1535.4			GTCCCATAGCTCGCAC	Neuron_7	1144.62	-3870.36		ATTCTACGTTCTCCCA	Cortex	1178.68	-1190.29
AAGGAATTCAAGAAAC	T_follicular_helper	2558.35	844.24			AAGACAATCCCAGTGG	Radial glia	-134.3	-3080.08		ATTCTTGCAATGTGGG	CA1	1075.65	-1527.77
AAGGAATTCCTGGCTT	B_naive	2250.29	3057.88			ATTTCTGTCTTCCGTG	Radial glia	936.843	-2454.76		ATTCTTGGTTAAGTCC	Thal	1026.78	-2682.38
AAGGAATTCGGACAAG	plasma	2084.56	2709.13			CAAGAGGGTATACAGA	Neuron_4	907.527	-2093.32		ATTCTTGGTTGGCTAT	Astro	1021	-1850.65
AAGGAATTCTCACGAA	T_CD4	2669.81	1857.1			GAAACCTTCTGCTCTG	Neuron_2	1211.18	-3298.11		ATTGTTCCACTCGATA	Oligo	1792.7	-1385.04
AAGGTAAAGGGTTAGC	B_germinal_center	1132.41	1707.35			ATCGATGTCTTCGACC	Neuron_6	792.83	-3430.85		ATTTCTGGTGATTCAC	DG	1633.66	-2403.8
AAGGTAAAGTGAATAC	T_CD8	1237.41	2178.15			TCGAAGTGTCGAAACG	Endothelial	1231.21	-3338.17		CAACAACCACTATCCC	Micro	1268.43	-2456.04
AAGGTAACAATGCTCA	T_follicular_helper	2173.34	2808.91			CCACGTTAGCTAGTTC	Radial glia	369.149	-3929		CAACGATCACGCGGTT	Thal	606.186	-2816.92
AAGGTAAGTCTACACA	B_germinal_center	2082.58	2964.33			TTCACGCCACTTGGGC	Neuron_1	1073.94	-3543.97		CAAGAGGCACCTGCTT	Thal	1028.5	-2773.62
AAGGTAATCCCTTGTG	T_follicular_helper	1295.9	1762.02			ATCCACCCACCAACAT	Neuron_1	810.774	-4111.5		CAATGACGTTACCTTT	Inhib	2099.35	-1780.33
AAGGTAATCCTTCGAC	T_CD8	1390.35	1382.76			TTGCGTCTCCACTTCG	Neuron_9	987.777	-3307.38		CAATGACTCTGGCCTT	CA3	1069.63	-2337.41
AAGGTAATCGTTCAGA	B_naive	825.19	1104.34			CTCTCGAAGAAACACT	Neuron_2	980.944	-4017.54		CAATTTCCATCGAAGG	Astro	898.225	-1894.09
AAGGTAATCTGTTGGA	T_CD4	1042.61	2478.35			AGGGCCTTCCATACTT	Neuron_3	480.781	-4081.35		CACAACACAAATGCTC	Astro	1146.37	-2770.08
AAGTACCAGTCTGCGC	T_follicular_helper	413.739	1617.43			CGAAGTTGTTACGATC	Neuron_16	-737.843	-2627.75		CACAACACAACGCCCA	Cortex	993.271	-1273.4
AAGTACCCAACTCCCT	T_CD4	1110.78	2372.35			GTATTTCCAGGAATAT	Neuron_3	289.335	-2322.58		CACACAATCGCATAGT	DG	1583.51	-2291.61
AAGTACCCAGAGGCAT	T_follicular_helper	1407.62	2909.98			AACGGGAAGTTGGCTT	Radial glia	-602.526	-2621.87		CACAGATAGGTTCTAC	Oligo	1628.25	-1422.28
AAGTACCGTAATCAGA	mDC	874.076	2899.41			ACTATGGCAACAGCCC	Neuron_1	1170.84	-3756.94		CACAGATGTTGTGGAG	Thal	1713.62	-2811.12
AAGTACCGTACCCACG	B_memory	953.377	1270.67			TAGAGTCAGCTCACTA	Neuron_10	1221.62	-2769.39		CACCAAAAGATCACTC	Inhib	2077.07	-1897.93
AAGTACCGTCGGAACA	T_CD4	1247.24	2207.53			TCAGTTTCAAAGACGC	Radial glia	104.82	-1671.31		CACCAAATCACTTGTT	DG	1539.47	-2276.17
AAGTACCGTTTGGAAA	B_naive	2544.38	813.256			TCCTCCCTCAACCTTT	Neuron_2	920.223	-3442.91		CACCAAATCATCTACT	DG	1432.46	-2237.93
AAGTACCTCAAGGCTT	T_CD4	1959.51	2161.09			TGACTCCGTTTGGAAA	Neuron_2	1246.72	-3575.67		CACCGTTCACAACGCC	Endo	1771.39	-1997.44
AAGTACCTCACGGTCG	B_naive	1295.65	1636.94			CGAGTGCCAATCAAGA	Neuron_2	1099.04	-3854.48		CACCGTTTCAGGACGA	CA1	1888.12	-1832.11
AAGTACCTCTAGACCA	T_CD4	1662.62	3140.43			TAATCTCGTGCGTTTA	Neuron_7	1164.47	-3748.04		CACGAATCATAGCACT	CA1	1244.42	-1521.45
AAGTCGTAGGAGACCT	NK	1962.17	1372.31			GTTCATTGTCACCTTC	Neuron_11	1293.1	-3309.38		CACGAATCATCCGTTC	DG	859.434	-2338.92
AAGTCGTAGTCCCAGC	B_germinal_center	2281.88	1732.42			ATCCATTAGATCACTC	Neuron_2	1556.93	-2675.34		CACGGGTCAACCTATG	DG	1891.29	-2483.06
AAGTCGTCAATGAACA	T_follicular_helper	2308.15	797.839			TTCATTGAGCGAGTCA	Neuron_3	489.528	-2116.02		CACGTGGAGATTGGGC	Inhib	1197.71	-1481.18
AAGTCGTCACCGGTCA	B_naive	2211.28	937.142			TGAGGAGAGAACTTCC	Neuron_2	1383.45	-1804.82		CACGTTCTCTCTCAAT	DG	804.596	-2290.93
AAGTCGTCACTCGATA	T_CD8	1987.12	1730.81			AACCTGAGTTCTCCCA	Radial glia	731.914	-1567.05		CACTAAGTCCTACGGG	DG	1373.39	-2399.48
AAGTCGTCAGGCTATT	B_memory	1653.86	2709.43			TACATTCCACCAACAT	Fibroblast	248.995	-2894.95		CACTAAGTCTTCACGC	DG	1267.93	-2151.71
AAGTCGTCAGTAGAAT	B_germinal_center	687.698	1725.98			TGATCAGTCACCACAA	Neuron_2	999.902	-3995.02		CACTGAAGTAGCACGA	Oligo	2054.8	-1634.34
AAGTCGTCATCTCAAG	T_CD4	746.238	2569.34			TCACTATGTTTGCAGT	Neuron_10	651.411	-2905.81		CACTGGGAGGAACATT	CA1	1107.75	-1521.28
AAGTCGTGTCGTACTA	B_germinal_center	1336.92	2855.6			TAAGCACAGTCCTACA	Neuron_4	721.314	-2246.43		CACTGGGCAGCGTATT	Oligo	1828.19	-1511.66
AAGTGAAAGAAGTATC	B_germinal_center	486.178	2019.21			TTCCTTCCAGTGACCC	Neuron_8	890.785	-3152.41		CACTGGGTCATGCTAG	CA1	436.406	-1791.07
AAGTGAAAGGAACATT	B_naive	762.278	1353.66			GATCAGTCACTGTCCT	Neuron_6	1485.36	-3459.91		CACTGTCAGGGTCAAC	CA1	1376.21	-1533.73
AAGTGAACAAGTGTCT	B_germinal_center	1599.91	2791.73			TGGATCATCGGTTGTA	Neuron_2	1478.16	-2732.2		CAGATCAAGTCAACAA	DG	2188.22	-2460.35
AAGTGAACAGGCAATG	B_germinal_center	1828.12	1665.05			GCAGTTAGTTAAACAG	Neuron_11	1073.67	-3932.83		CAGATTGAGTTACTCG	DG	1705.68	-2398.55
AAGTGAACATCCTGTC	B_naive	1101.99	1549.79			GTAATCGCACTTCCTG	Neuron_6	946.318	-3533.54		CAGATTGTCCTAGCTC	Astro	474.32	-2314.95
AAGTGAAGTATGAAGT	B_naive	535.4	2325			TAACACGAGGTAGACC	Neuron_9	775.33	-3546.34		CAGCAATGTGAGGCAT	Thal	1621.65	-2733.34
AAGTGAAGTCGGTGAA	B_germinal_center	1108.27	1659.46			CCGATCTCACATAGCT	Radial glia	-788.303	-2967.43		CAGCACGAGGCCTTCG	DG	1024.57	-2242.91
AAGTGAATCAGAGTTC	B_naive	1335.52	1069.26			CTCCTCCAGTGATAGT	Neuron_2	1225.05	-2944.28		CAGCACGAGTTGTCAC	Astro	672.115	-1886.25
AAGTGAATCGTCAAAC	B_germinal_center	1110.67	2871.77			AACCTGAAGCCTCTCT	Neuron_6	1272.7	-3517.19		CAGGTATGTGGAACCA	CA3	982.651	-2437.38
AAGTTCGAGTCCGTCG	T_CD4	806.017	1145.81			TCAGGTATCGCGAAGA	Neuron_11	1550.94	-3353.36		CAGTTAGTCTCTGCCA	DG	1801.68	-2434.03
AAGTTCGAGTTTGTCG	B_germinal_center	974.657	2997.68			CTGCATCCACGACGTC	Radial glia	-166.275	-3821.02		CATAAGCAGAGTCGAC	DG	2227.9	-2433.65
AAGTTCGCAATTGGTC	B_germinal_center	686.455	2005.81			GCTACCTGTACTGGGA	Neuron_7	1551.67	-3027.16		CATAAGCTCCCGATCT	CA1	2215.8	-1974.45
AAGTTCGCAGAAGCTG	T_follicular_helper	2737.2	1214.16			TCATACTCAAATGGTA	Neuron_11	1419.87	-3101.79		CATACTTTCGCAGTCG	Oligo	1048.44	-1458.36
AAGTTCGGTACGCGTC	B_germinal_center	1840.36	2813.56			CTGTATTGTATCGGTT	Neuron_12	263.064	-4125.86		CATAGACCAACGTAAA	DG	1412.97	-2231.15
AAGTTCGGTCTTAGTG	B_memory	2681.87	2238.62			AAGTTCGAGGTACAGC	Neuron_3	303.22	-2630.55		CATAGACGTCACCCTT	DG	1764.21	-2348.95
AAGTTCGGTGTCTCCT	B_germinal_center	2972.74	2281.84			TTGAACGCAGTGTACT	Radial glia	412.248	-3991.3		CATCCACGTGAGGATC	Oligo	1619.21	-1362.08
AAGTTCGGTTAGAAGT	B_germinal_center	700.603	1915.59			ATCACGACATCCTTCG	Neuron_9	696.734	-3227.42		CATCCACTCGGACTGC	DG	857.209	-2318.86
AAGTTCGGTTCGGTTA	T_follicular_helper	1553.67	2996.16			CTCAGTCAGTTTCAGC	Neuron_9	826.563	-4093.52		CATCCCACACTTGAGT	CA1	2091.71	-1940.11
AAGTTCGGTTTGTGGT	T_CD4	1193.56	2319.15			AGATCCAAGCAACTTC	Neuron_3	275.17	-2340		CATCCGTCACTGAGTT	Oligo	655.193	-2595.2
AATAGAGAGAGCATTA	B_germinal_center	1138.67	1837.02			TATCAGGAGACTTAAG	Neuron_1	1469.09	-2993.75		CATCCGTCATTGAAAG	DG	1288.73	-2170.27
AATAGAGAGATACAGT	B_germinal_center	534.866	2481.84			TCATTACTCCTTTAGT	Neuron_8	1113.63	-2996.72		CATCGGGGTCACATTG	Oligo	986.833	-2751.14
AATAGAGAGTTTGAGA	B_germinal_center	1268.17	3132.36			TATCGCCGTGCATTTG	Neuron_2	910.566	-3766.67		CATCGGGGTCCCTCAT	DG	1651.09	-2439.64
AATAGAGCAATTAGGA	T_CD8	1141.28	2370.6			CCTTTGGTCCTCTAGC	Neuron_9	1155.15	-3311.72		CATCGGGGTGGGACAT	Astro	796.618	-1310.99
AATAGAGCAGAAATTG	T_CD8	590.042	1509.87			GAGTGTTGTATGCAAA	Neuron_9	1234.78	-3443.6		CATCGGGGTTGTATGC	DG	1981.27	-2494.19
AATAGAGCAGTGCGCT	B_naive	1784.47	491.988			TTACGTTTCCCATTCG	Neuron_2	1299.04	-2710.06		CATGAGTGTAGCGCCT	DG	1784.85	-2345.72
AATAGAGGTAGCGAGT	B_naive	2925.88	1255.57			GATTTCTTCTACCAGA	Neuron_2	733.973	-2173.87		CATGCGGCACAGTGAG	DG	737.429	-2287.71
AATAGAGGTGGTCTGC	T_CD4	556.324	1819.41			AGACAGGTCAGACCTA	Neuron_5	-158.325	-2632.34		CATGCGGGTGTCTTGA	DG	2138.14	-2507.27
AATAGAGTCACTCCGT	B_germinal_center	2180.26	1620.73			TCTCACGAGCCTATTG	Neuron_16	1606.33	-3075.01		CATGCTCAGCGAGAAA	DG	1220.63	-2366.03
AATAGAGTCCGATTAG	T_CD4	927.749	2386.41			CAGATTGAGGTTAAAC	Neuron_10	785.835	-2820.1		CATTGCCCATGGTGGA	DG	2200.13	-2504.3
AATCACGAGTCGCTAT	NK	1728.97	2233.05			TTCCTAACATTGACAC	Neuron_9	1180.96	-3074.38		CATTGCCGTGCGGATA	DG	1786.57	-2316.25
AATCACGCAGCTCTGG	T_follicular_helper	2326.73	894.39			CCGTTCATCCTGCTAC	Neuron_7	1548.88	-3450.01		CATTTCACACCCTGAG	DG	800.074	-2303.05
AATCACGCATTCGGGC	FDC	839.996	2923.48			CTGTATTAGCGAGTCA	Neuron_7	1392.81	-3564.9		CATTTCAGTTCTCACC	CA3	526.661	-2670.22
AATCACGGTAGATGTA	B_germinal_center	1866.15	1921.52			CATCGTCTCGGTCGAC	Radial glia	-233.993	-3067.12		CCACAAATCAACTCTT	Cortex	1109.96	-1259.84
AATCACGGTTCTCAGA	B_naive	463.645	1540.07			ACGTCCTCAATAGTCC	Neuron_5	-189.076	-2656.65		CCACACTGTGTAAATG	CA3	1500.95	-2326.3
AATCACGTCACCGGGT	T_CD4	899.804	1487.8			GATGACTAGCTATCTG	Neuron_9	1081.05	-3257.97		CCATCACAGCTTGTTG	DG	1741.63	-2311.98
AATCACGTCCAATCCC	T_CD8	2764.07	2910.72			GTGTTAGAGAGAAGGT	Neuron_4	563.303	-2505.97		CCATCACCACGCGTCA	DG	2147.77	-2538.53
AATCACGTCGTTGTGA	plasma	1942.74	2918.15			CACTGAAGTAGTTACC	Neuron_4	666.382	-2824.86		CCCGGAACAAGCAATA	Oligo	1975.45	-1653.61
AATCGACGTACGCTTA	B_naive	1105.53	1059.86			CTGCCATGTGCGAACA	Neuron_5	-486.747	-2044.88		CCCTAACAGATGGGCT	Cortex	1082.38	-1303.37
AATCGTGCATGTGACT	B_naive	1079.26	1085.39			TGTTTGTTCGTAGCCG	Neuron_2	-600.781	-2120.57		CCCTAACGTACCGTCG	Endo	2029.61	-2809.82
AATCGTGGTAGGTGCA	NK	1986.81	1465.82			GATGAGGTCAGTAGGG	Neuron_5	-91.2333	-2728.17		CCCTCAATCCTCATAT	Oligo	1500.24	-2332.48
AATCGTGGTGTAGGAC	B_memory	1643.75	2001.66			CCGGTGAAGATACGAT	Neuron_1	1519.34	-3082.29		CCCTCTCAGTTTCAGC	Astro	1145.62	-2187.74
AATCGTGTCGTCACCT	B_germinal_center	2510.19	1150.81			AATTCCTCACCCAATA	Neuron_2	924.103	-1944.37		CCCTCTCTCATCAGTG	Inhib	1363.53	-2257.73
AATCGTGTCTAGTGTG	B_naive	2819.73	1422.47			CCGTTCACAACTGCCG	Fibroblast	-397.852	-1877.07		CCCTGATCAATTGCTG	DG	1414.66	-2355.77
AATGAAGAGACTTCAC	B_germinal_center	592.348	2086.5			GACCGTGGTTGCTGAT	Neuron_1	1100.71	-3668.39		CCCTTAGTCATGCGGC	Thal	740.31	-2804.75
AATGAAGAGCGCCTTG	T_follicular_helper	1868.38	3085.19			GTCTCACTCAGATGCT	Neuron_3	1019.69	-3670.62		CCGAACGGTCACAGAG	CA1	747.098	-1623.79
AATGAAGAGCTTCGTA	B_memory	1644.87	2687.61			CCTCCAATCCATTTCA	Neuron_8	982.473	-2507.19		CCGAACGGTCTGTGCG	DG	1529.74	-2360.3
AATGAAGCACGTAACT	NK	2062.55	1768.59			GTGTTCCAGCGTGCCT	Neuron_7	1267.12	-2713.15		CCGATGGCATCCGGTG	DG	1391.1	-2386.7
AATGAAGGTACAGGTG	B_germinal_center	813.74	1916.03			GTAGTACAGTAAACTG	Neuron_16	1203.19	-3390.84		CCGATGGGTCTACACA	DG	2131.31	-2431.56
AATGAAGTCCGATGCG	T_CD8	498.239	1549.88			CAGTTAGTCCCGAATA	Neuron_15	111.701	-1625.25		CCGCAAGAGGCTCTCG	Endo	2098.96	-1905.22
AATGACCCATGTGGCC	B_naive	986.846	1149.02			CACAGGCAGTAGACCG	Neuron_2	783.347	-1626.14		CCGCAAGTCAATCCAG	CA1	1759.8	-1682.16
AATGACCGTAGGCTGA	B_naive	454.233	1530.39			CACAGGCAGTATCCTG	Neuron_11	1473.6	-3135.12		CCGGACACACTACAGT	Astro	625.42	-1647.29
AATGACCGTCAACATC	T_CD8	1178.96	1354.05			CTGGCAGCAAAGGTTA	Radial glia	146.528	-3075.84		CCGGGTAGTCCGGCAT	Thal	1004.26	-2682.71
AATGCCAAGCTGAGTG	B_germinal_center	726.38	2098.87			TCTCAGCTCGCTGTTC	Neuron_6	351.245	-3411.35		CCGGTAGCAAGTCCAT	Oligo	1239.41	-1550.55
AATGCCACAGGCGATA	B_germinal_center	2004.76	1519.99			GTCATTTAGAGTCCGA	Neuron_2	1511.65	-1928.02		CCGTAGGTCCACCTGT	Micro	536.525	-2394.18
AATGCCAGTTAACCTG	B_germinal_center	1298.79	3211.76			CTCTGGTAGGCCTTCG	Neuron_2	1398.6	-2857.06		CCGTGAGCAAAGCAAT	DG	1416.44	-2380.26
AATGCCATCGTGCGAC	T_CD4	562.836	1495.73			CTACATTCAATCTCTT	Radial glia	13.7731	-2802.03		CCTAACCCAGAGATGC	Astro	941.8	-1812.62
AATGGAAAGAGCAGTC	B_naive	1248.75	1631.23			GGGCCATGTCGCAACC	Neuron_11	1442.14	-3176.74		CCTAACCTCCTACCAC	Thal	1247.33	-2762.86
AATGGAAGTGAGTAAT	T_CD4	2011.46	1226.78			CTTTCAACAACTCGTA	Neuron_1	1018.61	-3537.93		CCTACGTGTGATAGAT	Micro	1854.33	-2223.83
AATGGAAGTGCCCGTA	myeloid	2963.25	1681.9			CTATAGGAGCTCAGAG	Neuron_3	436.515	-2005.83		CCTCACACATTGACAC	CA1	2201.2	-1992.34
AATGGAAGTGGAAGTC	B_naive	1238.05	906.965			CAGATCAGTCCTGAAT	Neuron_16	1356.21	-2878.34		CCTCACAGTAAGCAAT	Astro	1864.48	-2937.13
AATGGAATCGCCACTT	B_germinal_center	1151.79	2808.71			AGGGAGTCAACACTAC	Radial glia	1205.78	-3593.22		CCTCAGTAGCCTCCAG	Thal	1934.18	-2739.84
AATGGCTTCGAACGCC	B_naive	1227.93	1066.77			TACTTCAAGTGATAGT	Neuron_3	285.845	-2672.98		CCTCAGTAGCGATGAC	CA3	848.495	-2548.59
AATTCCTAGGAGGGTG	B_naive	1223.58	1091.82			TCATTTGCACATATGC	Radial glia	591.175	-2197.37		CCTCAGTCAATAACGA	DG	1759.97	-2330.82
AATTCCTCACGCGCAT	FDC	2732.25	1838.82			CGGCAGTTCTCCAAGA	Neuron_6	1297.89	-3510.86		CCTCCAACAACGACTT	CA1	870.651	-1552.55
AATTCCTCACGGTGTC	B_germinal_center	852.852	2283.66			CTACATTTCCAATCCC	Neuron_4	1040.36	-2155.16		CCTCTCCAGCGGTAGT	CA1	2227.17	-2001.83
AATTCCTGTTCTGACA	T_follicular_helper	1677.4	2922.99			TACCCACCATCCTCAC	White Blood Cells	316.865	-3261.83		CCTCTCCCAAGGTCGA	Thal	1765.04	-2687.51
AATTCCTTCATTCGGA	plasma	2488.38	1491.06			GGGATGAGTATGGTAA	Radial glia	-216.737	-2047.89		CCTGCATGTTATTCCT	CA1	1319.29	-1527.13
AATTTCCTCCAGTACA	B_naive	1046.82	1263.06			CCTCAACCATTGTAGC	Neuron_1	1044.48	-3830.52		CCTGCATTCAAGTAAG	Astro	2160.6	-2376.25
AATTTCCTCGTGCAGC	plasma	852.946	1679.2			TTTACCACAAGACGAC	Neuron_1	817.656	-4019.47		CCTTCAGGTCTCGGGT	Micro	1766.47	-2209.96
ACAAAGAAGAAGTGTT	B_memory	1119.01	1277.72			GTGTCCTGTCCAGTTA	Neuron_11	1433.61	-3271.17		CCTTGTGAGGCTCTAT	Inhib	1548.71	-1589.83
ACAAAGAAGATGCCGA	B_germinal_center	2593.16	914.357			CATTTCACAATACCCA	Neuron_10	1126.32	-2640.47		CCTTGTGGTCGGAAAC	DG	1219.71	-2154.68
ACAAAGACAAGGCGTA	B_germinal_center	2417.26	996.773			ACTATCTAGTTTCTTC	Neuron_3	685.989	-2121.31		CCTTGTGGTGTATCCA	CA1	2129.53	-1918.49
ACAAAGACAGCAGATG	B_germinal_center	2460.6	1394.02			CTTCCTTCAGTTCCAA	Neuron_1	949.958	-3853.02		CCTTGTGGTTACCCAA	DG	1876.12	-2511.46
ACAAAGACATGCTGCG	T_double_neg	2619.1	2780.52			CTCCTTTCATACGCAT	Neuron_4	496.948	-2649.06		CCTTTGGAGATTGTGA	DG	1051.99	-2150.97
ACAAAGAGTCATATGC	B_germinal_center	2217.01	1207.75			CCTACGTAGCTACTAC	Neuron_12	57.8174	-3366.91		CCTTTGGAGGAGAGTA	DG	2163.39	-2480.33
ACAACCACACTCTAGA	B_memory	1446.97	1899.33			AACACACAGCCAAGGT	Neuron_3	438.615	-2024.14		CGAAGGATCTCACGAA	DG	709.729	-2381.39
ACAACCACAGAACTCT	B_germinal_center	976.764	2227.09			GGTGGCTTCAACACGT	Neuron_7	1551.22	-3217.24		CGAAGTTTCGCGTGCA	Astro	1135.7	-2198.91
ACAACCACATTCTCCG	B_germinal_center	2596.86	1123.99			GATTGGTAGAATACAC	Neuron_6	1382.08	-3516.08		CGACAGCCAGCAATTC	DG	1877.82	-2494.91
ACAACCAGTTCTCCAC	T_CD8	747.93	1405.04			AATGAAGAGGATGAGA	Neuron_11	1211.75	-3246.22		CGAGAAGCAAGACAAT	Oligo	1748.61	-1356.5
ACAACCATCCAGCACG	B_memory	1019.05	1330.64			TGGGTTATCCATAGGT	Endothelial	-145.026	-2366.17		CGAGGAAGTCAAGCGA	Thal	1928.58	-2868.29
ACAAGCTAGCCTGCCA	plasma	1925.7	3057.18			TACATTCAGTAGCAAT	Neuron_2	736.212	-2052.04		CGAGGCTCATGCGGTC	Astro	1488.37	-1823.54
ACAAGCTCACGGCGTT	FDC	1968.9	1752.62			AGCTACATCTTACCGC	Neuron_15	-101.445	-1639.2		CGAGTGCAGCTACGTT	DG	1725.73	-2414.13
ACAAGCTGTGAATGTA	B_naive	1142.06	1589.15			ATCACTTAGGATCACG	Neuron_10	1046.41	-2497.42		CGAGTGCGTACGGTTT	Inhib	966.788	-1484.4
ACAAGCTGTTCGTAAC	B_naive	691.823	1071.26			AACCTTTCAGAGTTCT	Choroid Plexus	-130.289	-3120.82		CGAGTTAAGAGCTTTC	DG	1381.72	-2216.92
ACAAGCTTCGTAATGC	FDC	2068.06	2800.33			AAGACTCCAGCGTGAA	Neuron_7	1321.37	-3695.11		CGATCGGAGACTCATC	Astro	1605.98	-2370.29
ACAAGCTTCTCTCAAT	NK	1167.24	1263.64			TTCAGGATCTCACTCG	Neuron_7	485.205	-4117.97		CGATGCGAGAGAGCGG	DG	2130.3	-2415.29
ACACAGTAGGCGATAC	B_memory	854.838	1439.19			AGACTCACACGACTAT	Neuron_16	1312.93	-3768.34		CGATGCGTCGCAGTTA	DG	2060.77	-2514.64
ACACAGTCAGAAATTG	B_naive	462.372	1488.72			ATGAGTCTCTTACCGC	Endothelial	1500.23	-2360.68		CGATGGCTCAGTGCGC	CA3	717.132	-2587.28
ACACAGTGTAAGCAAT	B_memory	2891.97	1300.64			AAAGTCCTCAAGTGGG	Neuron_11	1335.31	-3146.01		CGCAGGTGTCCAATCA	DG	1421.86	-2171.16
ACACAGTGTAGCACGA	T_CD8	2189.51	1418.26			CATTCCGGTTTGAACC	Neuron_4	799.883	-2645.19		CGCCAGAAGATTTGCC	Oligo	1625.97	-1952.46
ACACAGTGTTCTATCT	plasma	697.478	1849.38			CCCAACTTCACGAACT	Neuron_6	799.819	-3421.28		CGCCATTCAATTCACG	CA1	406.321	-1816.68
ACACAGTGTTGACTGT	B_germinal_center	1320.48	3057.02			CATCCACAGGCATTTC	Neuron_2	1576	-2693.11		CGGAATTGTTAAGGAT	CA1	1790.94	-1729.49
ACACAGTTCTCGCGTT	B_naive	3072.22	2317.33			GGAGGATTCTAAGCGT	Neuron_2	1496.44	-2731.86		CGGACACCATGCCGCA	DG	1870.36	-2355.93
ACACCAACAATGAGCG	FDC	2776.79	2348.3			CATGGTAAGACCGTTT	Neuron_1	952.103	-3612.41		CGGACACGTGTGCCTG	DG	786.745	-2309.98
ACACCAACAGAGGACT	B_naive	990.664	1569.71			ATTCTACAGATGTAGT	Neuron_8	1139.44	-2769.71		CGGCAGTGTTGTCATG	Astro	1295.55	-2666.78
ACACCAACATGCCGGT	B_naive	846.241	1385.53			CGATGGCCAGTATGAA	Neuron_13	-201.031	-2567.24		CGGGACTAGACTCCGC	DG	1661.38	-2395.3
ACACCAACATGGAACG	T_CD4	1274.59	2255.14			CGAGTTACAACGATCT	Neuron_10	1140.28	-2511.73		CGGGACTCAACGACAG	Endo	585.883	-2125.92
ACACCAAGTACCAGAG	B_memory	976.059	1477.58			TCCATGCGTGGATACG	Neuron_2	1194.8	-2236.9		CGGGACTTCGCACTCT	Micro	797.693	-1681.54
ACACCAAGTCACGTGC	T_follicular_helper	563.503	2482.01			CCATCACGTGGACTGA	Neuron_1	1406.9	-3016.57		CGGGCATTCATGAGTC	Thal	873.053	-2820.31
ACACCAATCCGACATA	B_germinal_center	2834.26	2021.02			CCTCTCCCAAGCGGAT	Neuron_2	1580.56	-2768.09		CGGGTCACATGCGGTC	DG	2045.68	-2432.48
ACACGCGAGGCTCAAG	plasma	1906.17	3012.35			CATCCCAGTTGGAGGT	Neuron_5	-66.2533	-2202.42		CGTGAATGTAGAATGT	Astro	1608.66	-2373.86
ACACGCGCACGAGGAT	B_germinal_center	2000.94	2800.24			AAAGTCCTCACTTCTA	Neuron_2	1478.21	-2866.4		CGTGATATCACTTGTT	Oligo	1657.11	-1388.52
ACACGCGGTGATTCAC	B_naive	2128.94	1526.45			GTCATTTCACAGCATT	Fibroblast	-423.589	-1911.63		CGTGATATCTACCAGA	Astro	1696.67	-2673.22
ACACGCGGTGCCCACA	T_CD4	1319.29	2243.7			AAAGGTAGTCAGACGA	Neuron_3	418.985	-2755		CGTGCTTGTCACAATC	DG	1155.02	-2151.61
ACACGCGTCTTTCGAT	B_germinal_center	773.964	1956.43			ACGTACACACTTGAGT	Neuron_3	555.648	-2339.92		CGTGCTTGTGGCTTAT	DG	829.218	-2276
ACACTGAGTACGCGTC	B_memory	901.045	1462.75			ATTCCCGCATAGCACT	Neuron_2	846.574	-1975.22		CGTGTCTCACCGTCTT	DG	2130.44	-2526.25
ACACTGAGTCCTCCAT	FDC	2498.27	951.763			CAATTTCTCCATTCAT	Neuron_3	348.608	-2627.27		CGTGTCTTCATCCTAT	CA1	1942.43	-1842.66
ACACTGAGTGCCAAGA	T_CD4	1263.87	2223.87			ATCGGCGAGCATGGGT	Neuron_7	1305.59	-1860.78		CGTTAGATCATCGGGC	DG	1772.32	-2417.15
ACACTGATCATACGAC	plasma	2241.15	757.369			TCATGAGGTACTTGTG	Neuron_4	617.79	-2831.44		CGTTAGATCTTAGTTC	CA1	883.84	-1563.41
ACAGAAAAGGACGCTA	NK	2683.25	1861.97			CTCCGATTCGAGTCCG	Neuron_1	1002.93	-3612.03		CTAACCCTCGAGGCAA	DG	916.352	-2290.08
ACAGAAAAGTATGATG	B_germinal_center	2396.92	1471.01			CAAGAGGCAGCGGATA	Endothelial	738.812	-3056.45		CTACAGAAGCCTGACC	CA1	2301.14	-2021.48
ACAGAAAGTCAGATTC	B_naive	1091.06	1095.36			TGAGTCACACGCTTAA	Radial glia	627.609	-1451.71		CTACATTAGAACCGCA	DG	2011.06	-2444.22
ACAGAAAGTCTACGTA	pDC	891.943	2904.73			GATTGGTGTGCCGTAC	Neuron_2	751.288	-2068.75		CTACATTAGTCCTGTA	Astro	1674.7	-2835.19
ACAGAAAGTGCCTTTC	B_germinal_center	1170.25	1890.46			AGAACAAGTGTGTGTT	Neuron_7	1404.6	-3619.63		CTACATTAGTTGTCGT	Astro	1220.36	-1424.87
ACAGAAATCCAAGCCG	plasma	1811.42	2731.24			ACCACAATCATGCTAG	Neuron_16	1205.53	-3787.34		CTACATTCAGACACAG	Astro	2236.38	-2303.75
ACAGCCGAGCTGACCC	FDC	681.697	1686.49			GGTTCTCCAGAACTTC	Neuron_9	1073.95	-3404.24		CTACATTGTCCTTGTC	CA1	2152.72	-1943.33
ACAGCCGCACTTGTCC	T_CD4	786.786	2734.53			TTCCTCTGTACCACGC	Endothelial	1123.11	-3236.05		CTACCCAGTTGGGTTT	Oligo	1790.48	-1273.85
ACAGCCGCATTGAAAG	B_germinal_center	513.932	1978.58			CGCATAAAGATCGGTG	Neuron_2	1413.81	-2721		CTACCTGGTCTCGGGT	Endo	1137.34	-2664.77
ACAGCCGGTGCATGTT	B_germinal_center	1702.58	2712.52			TCCATGCAGTACCATC	Neuron_9	829.243	-4065.4		CTACCTGTCCGAGTGC	DG	2158.57	-2508.49
ACAGCCGTCCACTTTA	B_memory	2793.84	2929.02			TAACACGTCCTACACC	Neuron_2	1646.85	-2748.9		CTACGGGAGATGTTGA	CA1	1969.8	-1854.55
ACAGCCGTCGTAGCTA	FDC	1403.33	2019.94			TGCAGGCAGGGTTTCT	Neuron_1	854.999	-4089.53		CTAGACACAACCGCCA	Astro	1797.31	-1519.05
ACAGGGAAGGGAACAA	FDC	2285.86	1081.85			AAGGAATGTCTACGAT	Neuron_12	346.499	-4058.13		CTAGACAGTGTCTTAG	DG	1398.38	-2187.45
ACAGGGAAGGGACAGG	B_naive	1224.44	992.583			CATCCACAGGTTCCAT	Neuron_6	1388.3	-3615.57		CTAGGTAAGTGCAACG	DG	800.256	-2344.55
ACAGGGACACAACGAG	B_memory	481.661	1530.03			GTCAAACCACCTAAAC	Neuron_6	1274.63	-3530.9		CTAGGTAGTCGACTGC	CA3	735.815	-2598.45
ACAGGGACAGGCTATT	plasma	2132.37	993.056			TGTAGACGTAACTTCG	Radial glia	-130.504	-1855.21		CTATCCGAGTCATCCA	Oligo	1751.94	-2025.86
ACAGGGACATGACTAC	B_germinal_center	976.184	2287.36			TTCCTTCTCACCATAG	Neuron_4	968.451	-2205.35		CTCAACCCAAAGGCTG	Astro	1974.28	-2777.27
ACAGGGACATGGGAAC	B_germinal_center	942.858	1956.55			AGTTCCCCACCTGCAG	Neuron_5	-18.808	-1996.61		CTCAGAAAGAGTCTTC	Inhib	2082.04	-2258.93
ACAGGGAGTTCCTAGA	FDC	2109.4	1637.84			GTCCTCATCCTAACAG	Neuron_10	1055.77	-2608.49		CTCAGAAAGCCGAATG	CA1	2025.85	-1917.66
ACAGGGAGTTCGGTAT	B_germinal_center	536.885	1952.12			AAGGTAACAGTCGTTA	Neuron_12	830.355	-4011.25		CTCCAACCAGAAATTG	DG	862.693	-2262.42
ACATCCCAGCTTAGTC	mDC	1933.62	865.98			GGGTGAATCTGCCTGT	Neuron_2	1500.62	-2890.18		CTCCAACTCAACTGGT	DG	1788.5	-2451.79
ACATCCCAGGCCTGAA	B_naive	1319.71	1423.21			CATGCTCCAAACTAAG	Neuron_2	783.334	-2072.26		CTCCAACTCATCACAG	DG	964.61	-2175.68
ACATCCCGTGCTGCAC	T_CD8	1717.62	2869.23			TCTGGCTGTCTTACAG	Neuron_11	1260.35	-3418.7		CTCCATGCATCTTAGG	Micro	2083.83	-2641.22
ACATCCCGTGCTGTCG	B_naive	2935.1	2346.3			GGTTAACTCCTTGGAA	Neuron_2	1675.62	-2832.12		CTCCGATAGTCCGCCA	CA1	1547.51	-1590.58
ACATCCCTCCACTAGA	pDC	1962.77	2152.85			TTCCAATCAATCGCAT	Neuron_10	966.312	-2696.68		CTCCTCCGTGTCCCTT	DG	1458.9	-2208.1
ACATCCCTCGACATAC	T_CD4	2475.65	2269.97			TTCCACGGTGCTCCGA	Neuron_4	534.84	-2768.67		CTCCTCCGTTGTGCAT	DG	1549.7	-2266.73
ACATCGACAAAGTGTA	B_naive	715.675	2728.79			CTCCCAAGTGGTCAAG	Neuron_9	846.123	-2363.56		CTCCTTTCAACTGTGT	Oligo	888.709	-2864.48
ACATCGACACCAGACC	B_memory	1313.73	2355.88			TCAGGGCCAGATCCAT	Neuron_11	1392.12	-3216.61		CTCCTTTGTTTGACAC	Thal	777.74	-2818.91
ACATCGACAGGACTAG	FDC	2127.85	2827.37			AAGCGTTTCACTGTTT	Neuron_2	1318.8	-3164.34		CTCGAGGAGCCTGAAG	Endo	647.545	-1719.97
ACATCGAGTAGCCAGA	plasma	2428.35	737.024			GTCTTTACAGAAACCG	Neuron_15	87.8065	-1998.1		CTCTGGTCAACTGCTA	DG	1917.61	-2405.66
ACATCGAGTGTCTTAG	B_naive	1009.77	1454.39			CATAAGCGTGGACCAA	Neuron_1	945.421	-3640.21		CTGAATGCAGACTCTA	CA1	1701.74	-1673.14
ACATGCAAGAGCAAGA	myeloid	1828.24	2040.04			TATCTGTCACCTGCGA	Neuron_1	1009.63	-3527.98		CTGAATGGTTAGCGGA	Astro	526.792	-2132.85
ACATGCAAGGCCCACT	B_naive	812.803	1567.35			GACTCAACATCCAACA	Neuron_7	1104.37	-3878.07		CTGAATGTCAAAGGTA	DG	1509.28	-2362.55
ACATGCACAGTGTGGA	B_germinal_center	2281.44	990.06			ATAGAGACAAGAATAC	Neuron_6	404.48	-3388.72		CTGAGCGGTCCTGTTC	DG	2190.39	-2514.46
ACATGCAGTACAACGG	B_naive	1231.02	1043.6			ATGGAGGTCTGCTTAT	Neuron_2	1109.94	-3566.54		CTGATCCGTTGTCATG	DG	1448.28	-2354.28
ACATGCAGTGCATTTG	B_germinal_center	1922.77	2460.54			AGTGACTGTCCACAGC	Neuron_2	1076.23	-3910.61		CTGATCCTCAAGCGTT	DG	1554.56	-2383.71
ACATGCATCTCGCGTT	B_germinal_center	382.913	1730.89			TGCGGGTGTCAACCTA	Neuron_7	1392.7	-3256.18		CTGATCCTCACCCTGT	DG	712.441	-2400.43
ACATTTCAGTAATCCC	T_CD4	1283.31	2190.05			GTAATCGCATATGAAG	Neuron_2	1722.69	-2771.86		CTGATCCTCGCGCCAA	CA1	1509.59	-1585.4
ACATTTCCAAATGCTC	B_germinal_center	1976.84	3119.36			GGGTCTGAGGATGCGT	Neuron_16	1051	-3900.08		CTGCAGGGTACGTTCA	CA1	682.473	-1637.96
ACATTTCCAATGCAGG	B_germinal_center	576.596	1857.29			GTACAGTCACTTGTGA	Neuron_9	1187.89	-3328.62		CTGCATCTCAAATAGG	Endo	1491.48	-2627.79
ACATTTCCAGTTGTCA	FDC	2132.74	3220.35			GCCTGTTAGCCTCTTC	Neuron_4	759.471	-2557.72		CTGCCATGTCCTGGGT	CA1	2105.64	-1892.34
ACATTTCGTACTCCGG	T_CD4	2068.52	1741.82			CTATCCGGTCACGACC	Neuron_1	1144.32	-3527.82		CTGCCTACAGCGCTTG	CA1	1248.48	-1482.58
ACATTTCTCCGGGACT	B_memory	833.922	1488.4			TTAGGCATCACCTCGT	Neuron_2	1048.63	-3693.14		CTGCGAGAGCGCTGCT	DG	1056.85	-2207.95
ACATTTCTCGAGAAAT	B_naive	887.659	2938.71			TACACCCTCGAAGCAG	Radial glia	1561.45	-3044.14		CTGCTCACAAATAAGC	CA1	2077.51	-1921
ACCAAACAGCATTGTC	plasma	2009.73	2687.96			ATTCCTACAACTGATC	Neuron_15	-828.425	-2495.93		CTGGACGAGAGTATAC	DG	1593.46	-2293.26
ACCAAACAGCTGTACT	B_memory	753.48	2794.53			CATACTTCATCAGCTA	Neuron_5	920.729	-3530.52		CTGGACGGTTACTCAG	Oligo	2090.71	-2154.2
ACCAAACAGTTACTCG	B_naive	1156.48	1572.07			AACAACCTCATCACTT	Neuron_16	1204.85	-3802.43		CTGGACGGTTCATCTT	CA1	473.378	-1755.47
ACCAAACCACGGCGTT	T_follicular_helper	1857.94	3033.7			ATCCGTCTCTCACGAA	Neuron_2	623.956	-2890.94		CTGGCAGTCATCTACT	CA1	375.238	-1872.77
ACCAAACCAGCTATAC	B_germinal_center	2040.69	2916.47			TATCTTGCACCACTGG	Neuron_5	-340.142	-1911.32		CTGGTCTCACAAGCTT	CA1	1398.28	-1538.19
ACCAAACCATCACGGC	B_germinal_center	2131.22	1959.75			TGCTTCGTCGTTGTGA	Neuron_8	-247.974	-2680.93		CTGTACCCAAGTCGTT	CA1	1307.6	-1518.7
ACCAAACCATGTCGTA	B_germinal_center	1063.36	1750.82			CTTCGGTCAAACACCT	Neuron_5	-328.285	-2603.48		CTGTACCGTAACATAG	DG	700.298	-2341.37
ACCAAACTCAAGTCTG	B_memory	2830.94	1838.74			CCTTTGGTCTCTCTTC	Neuron_10	976.297	-2631.8		CTGTACCTCTAAGGAA	DG	1263.17	-2400.88
ACCAAACTCGTCTAAG	B_germinal_center	604.459	1874.47			AACGTCACATCACGGC	Neuron_3	549.474	-2315.69		CTGTACCTCTATTCGT	Oligo	702.52	-1409.22
ACCAACAAGACGTCGA	B_naive	942.248	1349.56			GTTAGACAGAAATCCA	Neuron_1	1104.91	-3878.78		CTGTAGAGTACAACGG	DG	1059.46	-2164.14
ACCAACAAGCGTTCAT	B_memory	1900.11	1225.93			GCGAGAAAGATGCTAA	Neuron_9	1274.25	-3349.99		CTGTCGTGTCTGCAAT	DG	1142.31	-2093.74
ACCAACACATGAATAG	B_memory	1400.96	1347.88			GTTACCCCATCTGGGC	Neuron_11	1040.43	-3969.62		CTGTGGGAGTACAACA	DG	961.011	-2197.26
ACCAACAGTTGCATCA	B_germinal_center	1044.32	2867			CCTCACACATCAACCA	Radial glia	-18.2986	-1936.69		CTGTGGGCATACGCAT	Oligo	2165.42	-1773.79
ACCAACATCCCATGGG	B_naive	721.9	1375.55			CACTTCGCAGACATCT	Neuron_1	1492.17	-2724.37		CTGTGGGTCACAACCA	DG	1700.24	-2328.08
ACCACAAAGCGAAACC	B_germinal_center	853.518	1528.13			ATCCATTAGGAACTCG	Neuron_6	1317.59	-3557.75		CTTACCGCACCGTGAC	Oligo	1892.1	-1667.14
ACCACAAAGTACAGAT	B_germinal_center	1662.09	2583.64			TATATCCTCCGAGATT	Neuron_1	1002.42	-3966.16		CTTACCGTCTCCACTG	Endo	1568.05	-1949.63
ACCACAATCCGTGTCT	B_germinal_center	1335.84	3104.46			TCCGAAATCTTAATCC	Neuron_11	1198.74	-3701.91		CTTCAATCAGAGCTAG	Endo	1904	-2257.53
ACCATTTAGAAGGTAG	B_naive	2422.52	3107.75			TTCGCTGGTATCGATC	Neuron_4	649.58	-2384.93		CTTCAATCATAGGTAA	Astro	1380.43	-1491.3
ACCATTTAGTAGCATA	T_CD4	1066.94	2334.58			GACCGTGTCTAAGCCA	Neuron_11	1172.29	-2024.93		CTTCCGAGTTAGTTCG	DG	1181.24	-2170.16
ACCATTTCAAGGGTCA	B_naive	2326.2	813.001			TTGCGTCGTACGCTAT	Neuron_6	730.165	-3498.88		CTTCGGTAGAGCCGAT	Oligo	2215.48	-1595.99
ACCATTTGTTGCGGCT	B_memory	2899.6	2336.92			TGTTTGTGTTGGCTAT	Radial glia	-577.746	-2248.44		CTTCTAAGTACGATTC	CA1	1522.17	-1546.73
ACCCAAAAGCACACAG	T_CD4	1356.15	2347.57			ATATCCTTCTGGACTA	Neuron_10	976.189	-2652.89		CTTCTAAGTTGACTGT	Endo	1666.39	-2709.82
ACCCAAAAGCGCACAA	B_germinal_center	709.036	2098.02			TTCTAACAGCCGATTT	Endothelial	378.479	-1872.86		CTTGATTGTAGGTAGC	DG	1322.86	-2194.52
ACCCAAAAGGTACTGG	T_CD4	1193.03	2376.19			GTCGAATGTTCCAAAC	Neuron_13	-199.386	-2539.12		GAACACTGTCCGATCG	DG	1167.44	-2436.46
ACCCAAACAGGCGATA	B_naive	632.611	1510.18			ATCTTCAGTAGACGGT	Neuron_5	-278.633	-2597.42		GAACACTTCGCGAAGA	Astro	1566.09	-1318.07
ACCCAAAGTAAGAACT	T_CD4	1263.39	2328.89			TTCAATCCAACAGCTT	Neuron_14	1489.28	-2406.59		GAACGTTTCATCTGTT	Endo	1832.46	-2309.98
ACCCAAAGTAGGACCA	B_memory	1347.33	1587.23			CACTAAGAGCTCCGAC	Neuron_4	763.757	-2325.54		GAACTGTTCCCGAACG	Oligo	1450.99	-2246.91
ACCCAAAGTCACGCTG	B_germinal_center	1699.06	2720.86			TACAGGTCATCGAACT	Neuron_11	1433.93	-3323.62		GAACTGTTCCGAGAAG	Oligo	2082.94	-1450.87
ACCCAAAGTTTAGAGA	B_naive	2690.03	2382.15			AAGACTCCATGTTTGG	Neuron_6	181.427	-3238.46		GAAGAATTCAGCGCAC	CA1	868.495	-1573.97
ACCCAAATCGATACAC	mDC	2817.29	1623.42			GTACAGTCAAAGTGTA	Neuron_2	668.659	-1462.75		GAAGCGAAGCTGGAGT	DG	1173.76	-2412.92
ACCCAAATCTCTGACC	T_CD4	403.925	1992.08			GACCCAGCACTTTATC	Neuron_9	1108.42	-3231.35		GAAGGACAGTTTGTCG	CA1	1728.42	-1721.24
ACCCTCACAAACGTGG	B_naive	2078.33	1006.64			CGTAAGTCACGCCAGT	Neuron_15	-653.552	-2094.45		GAAGGGTTCATCGGGC	Micro	631.651	-2246.93
ACCCTCACACCGGCTA	T_CD4	2640.38	1789.08			TCGACCTAGGCAGTCA	Neuron_11	1131.08	-3643.04		GAATCACCACCTCAGG	Oligo	1339.24	-1768.68
ACCCTCACAGCACAAG	T_CD4	1492	2048.92			GAAGCGAGTGAGTTGG	Neuron_6	1371.17	-3445.13		GAATCACTCCGAGTGC	Astro	506.3	-2380.73
ACCCTCACATGAGTAA	B_naive	2097.47	1073.92			ACGTAACTCTCAATCT	Neuron_8	1183.26	-2677.39		GAATCGTCAAGCAGGT	Astro	1940.35	-1831.29
ACCCTCAGTACGGCAA	B_germinal_center	2640.38	1789.08			CACTTCGTCCATGATG	Neuron_5	-136.832	-2688.01		GAATCGTTCTTGGTGA	CA1	891.208	-1797.59
ACCCTCAGTGCTAGCC	B_naive	670.459	2780.62			CAACAACGTTCCTTGC	Neuron_9	1047.09	-3383.79		GACACGCGTGACTGTT	Cortex	1045.31	-1259.43
ACCCTCAGTGTCATTG	T_follicular_helper	433.628	1643.22			GAGCTGCCAAAGTGTA	Neuron_10	1312.36	-3150.78		GACCAATAGAAGGATG	CA3	927.362	-2493.6
ACCCTCAGTTTCAGAC	B_naive	2496.86	2873.97			TCCACGTTCGGAACTT	Neuron_14	1485.17	-2621.49		GACCAATAGGCTCTAT	DG	833.597	-2294.71
ACCCTTGAGTATAGGT	FDC	2638.43	1786.28			AGTACCACAACGGGTA	Neuron_2	993.113	-3720.48		GACCCTTTCAGTGGGA	DG	1512.18	-2241.92
ACCCTTGCAATGCTCA	B_germinal_center	782.233	2024.79			AAAGGTACAGGCTATT	Neuron_11	1240.97	-3730.74		GACCTTCAGCCAAGCA	DG	1840.98	-2335.45
ACCCTTGCACGACGTC	T_CD4	742	2669.62			AGAAGTATCGCTTGCT	Radial glia	-111.037	-1993.59		GACGTTAGTACTCCGG	DG	1110.43	-2122.91
ACCCTTGCATCTCAAG	B_germinal_center	798.937	2221.1			GAGAGGTAGTGCACAG	Radial glia	-516.904	-3064.19		GACGTTAGTAGGACCA	Inhib	417.614	-2016.99
ACCCTTGGTCGGAAAC	B_naive	1080.99	1584.14			GAGCCTGCACGCGCTA	Neuron_2	837.395	-1477.69		GACGTTAGTCCCTGAG	DG	1431.53	-2356.73
ACCCTTGGTTAAGACA	FDC	2746.28	1848.55			ACCTGAATCTCATTAC	Neuron_3	543.622	-2418.03		GACTATGTCGGCGATC	CA1	916.919	-1563.27
ACCGTTCAGACTCATC	pDC	2716.66	2209.89			GACTCTCTCGTTCCCA	Neuron_7	1620.79	-3084.69		GACTATGTCTCATTGT	CA3	1101.63	-2340.57
ACCGTTCAGCAACCAG	pDC	2841.5	1712.11			GGTTGTATCGACGAGA	Radial glia	137.348	-3041.93		GACTCTCGTACGACTT	DG	1398.37	-2387.91
ACCGTTCGTGGAAGTC	B_germinal_center	883.11	1672.98			TCTTGCGAGGTATCTC	Neuron_11	1349.56	-3255.92		GAGAAATTCCCATTCG	Astro	1148.13	-1777.32
ACCGTTCGTGTATACC	T_CD4	485.695	1481.24			TAGGTACAGCTGTGCC	Neuron_4	549.532	-2812.83		GAGACCCTCTGCGGAC	Astro	1586.62	-1793.78
ACCGTTCTCACCGCTT	B_germinal_center	1304.06	2709.94			TCAATCTAGAAGTCAT	Neuron_2	537.117	-2438.07		GAGAGGTCACCGTCTT	Astro	1413.92	-1340.95
ACCTACCAGTCATACC	B_memory	462.492	1528.04			TACCTGCGTACGCTAT	Neuron_6	1407.62	-3477.91		GAGAGGTCATCTATCT	CA1	1428.15	-1527.68
ACCTACCCAATAGGGC	B_naive	948.904	1511.88			ATGGTTGCAATTCACG	Neuron_6	692.294	-3708		GAGATGGTCCTTATCA	DG	1313.93	-2189.34
ACCTACCCAATGCTCA	B_germinal_center	1158.99	2766.91			ATATCCTGTTGCTTGA	Neuron_4	971.136	-2249.83		GAGCCTGGTTAATGAG	Astro	1100.04	-1988.06
ACCTACCGTAGAATGT	B_memory	456.665	1908.61			ACTATGGCATACAGCT	Neuron_10	1038.26	-2526.19		GAGCTGCGTCCTTGTC	Oligo	789.628	-1291.79
ACCTACCGTCACATTG	B_germinal_center	1064.92	969.84			CATCAAGAGAGGATGA	Neuron_4	1274.37	-2692.42		GAGGCCTAGTGCACAG	Micro	1467.1	-1586.99
ACCTACCGTTACCTGA	T_CD4	2551.4	2853.88			GTCTTTACAAAGGCAC	Neuron_1	1050.24	-3945.68		GAGGGTAAGTTGGACG	DG	886.212	-2259.8
ACCTACCTCGTGGGAA	B_germinal_center	1667.28	2012.32			AACCCAATCGAACCTA	Endothelial	-554.266	-2300.09		GAGTCATAGACGGTCA	CA1	1079.31	-1532.56
ACCTACCTCTACGGGC	T_CD8	2022.02	1483.61			GACCCTTTCCTGTTAT	Neuron_11	1397.07	-3412.09		GAGTCTACACAAGCTT	Astro	1561.78	-1203.25
ACCTGAAAGTTGGACG	B_naive	1031.63	1386.58			CTCAGTCTCACATCAG	Neuron_8	990.864	-2910.65		GAGTCTAGTGTGTTTG	CA1	709.219	-1608.33
ACCTGAACAACGCCCA	B_germinal_center	1184.77	2717.4			CCTCTCCGTTCCTAAG	Neuron_9	982.384	-3336.8		GAGTGAGGTCATCCCT	DG	708.217	-2292.08
ACCTGAACAGGTCCCA	B_naive	1362.55	1716.98			ATTCACTTCGCCGAAC	Radial glia	111.4	-1721.4		GAGTGTTCACATCATG	Thal	1729.79	-2705.02
ACCTGAACATAGGTTC	B_germinal_center	1161.58	3020.36			TACCGAACAGGAGGTT	Choroid Plexus	53.2046	-2912.6		GAGTGTTCAGAGTTCT	DG	1123.34	-2183.31
ACCTGAAGTACACGCC	T_follicular_helper	1055.57	1814.15			TATCTGTGTAGACAAT	Radial glia	790.631	-4134.98		GAGTTACGTACTGACT	Astro	1103.51	-2478.09
ACCTGAAGTATCGTTG	B_naive	1126.82	1065.64			ATTTACCTCAGCTTCC	Neuron_2	657.088	-2213.44		GAGTTGTCAATTAGGA	Astro	1281.42	-2072.88
ACCTGAATCTGCACCT	T_CD4	1038.4	2746.88			GCATTAGTCCAGCTCT	Neuron_7	1321.8	-3199.1		GAGTTTGGTAGACAGC	DG	1580.31	-2421.49
ACCTGTCAGAGAAGGT	B_germinal_center	1174.09	2897.62			AAAGGATGTGTTGCCG	Neuron_2	832.134	-1820.48		GATAGAACAATTGCCA	Inhib	349.231	-2254.71
ACCTGTCCAGAGTGAC	B_germinal_center	923.322	2331.24			TAGGTACCACCAGGTC	Neuron_12	567.217	-4099.27		GATAGCTTCTAACGGT	Thal	891.756	-2873.7
ACCTGTCTCCGATCTC	T_CD8	1824.75	1380.14			AAGTGAAAGCCATTCA	Neuron_16	1463.8	-3392.27		GATCACACAACATCGT	DG	1799.56	-2353.89
ACCTGTCTCTTCGATT	T_CD4	1282.38	911.663			GCAGCTGAGATCCAAA	Neuron_13	-209.669	-2579.66		GATCACATCAGGAGAC	CA1	1116.82	-1535.39
ACGATCAAGATCACTC	B_naive	464.918	2273.88			GGTGGCTCAAGCTGCC	Neuron_2	1383.87	-2839.14		GATCACATCGTTCTAT	CA1	1185.94	-1540.48
ACGATCACACGATTCA	B_naive	2130.83	1451.92			TACGGGCCAGGTGTGA	Neuron_5	-314.076	-2587.75		GATCATGTCCTCAGGG	Astro	2028.3	-2134.92
ACGATCACAGTTTCAG	B_naive	845.68	1199.34			GCTGCAGGTAGTATAG	Radial glia	-119.295	-1765.31		GATCCCTCACATTGTG	CA1	2144.96	-1944.41
ACGATCACATGACGAG	B_naive	1566.13	1588.24			ACATGCATCAGACCCG	Neuron_1	1202.09	-3821.25		GATCCCTCATTCGATG	Inhib	2243.64	-2245.88
ACGATCAGTAGTCTTG	T_CD4	1963.38	2042.11			CGGAACCTCTACTGAG	Neuron_11	1316.56	-3313.9		GATCCCTCATTGACCA	CA3	943.467	-2568.3
ACGATCAGTGTTTACG	B_germinal_center	845.68	1199.34			TTACGCCTCTGGCCGA	Neuron_6	1239.3	-3656.29		GATGAGGAGTTGGAGC	Oligo	1270.72	-1336.28
ACGATCATCATTTCCA	T_CD8	2009.76	1587.65			AAGACAAAGCAGCCCT	Radial glia	64.184	-3553.35		GATGCTAGTTAATCGC	DG	1846.68	-2349.31
ACGATCATCCTTGACC	NK	859.227	2398.34			ACCCTCAAGTTCTCTT	Neuron_3	610.248	-1853.99		GATGGAGCAAGCGATG	DG	1567.4	-2265.64
ACGATCATCTCAGAAC	T_CD4	872.985	996.86			TCATCATCAGAAGTGC	Radial glia	1282.5	-3244.53		GATGTTGCAGGTCCCA	Thal	1864.59	-2811.35
ACGATGTGTCTCGCGA	T_CD4	3229.3	1743.99			GACACGCTCGTCACCT	Neuron_4	921.042	-2166.74		GATTCGAAGCTAAATG	DG	2043.58	-2534.1
ACGATGTGTTACACTG	T_follicular_helper	718.882	1722.09			ACCTACCAGTTCCAGT	Neuron_12	814.911	-4060.76		GATTCGACATGACAAA	Oligo	1461.65	-2670.52
ACGCACGAGCAACAGC	T_CD4	881.852	1001.4			AATTTCCGTTCCTACC	Neuron_11	1481.85	-3469.35		GATTCTTAGATGAAGG	Oligo	860.31	-1883.6
ACGCACGAGCTCATAC	B_germinal_center	705.931	1785.11			CATGCTCTCCCAACTC	Neuron_3	636.861	-2352.25		GATTTCTAGAAGGATG	Oligo	1941.21	-1754.83
ACGCACGAGTCTCCTC	FDC	973.698	2295.62			AGTTCGAAGTTAGTGA	Neuron_1	593.095	-2221.13		GCAACATGTGGACTGA	DG	1843.37	-2363.61
ACGCACGCAAGTTCGT	B_memory	1890.55	1401.4			AGAGAATGTAGGTGCA	White Blood Cells	1385.25	-2064.12		GCAACCGAGACGGATC	Astro	1231.58	-1791.06
ACGCACGCATTGCCGG	B_memory	2050.48	1086.18			AGATCCACACTGTGTA	Neuron_3	237.186	-2510.68		GCACGGTTCATCACCC	Endo	756.578	-2446.79
ACGCACGGTTGCGTAT	B_naive	1214.4	952.146			TGTTACTTCGAAGAAT	Neuron_10	1120.29	-2621.62		GCACGTGGTGTACGCC	DG	1516.83	-2234.07
ACGCACGGTTGGGAAC	pDC	416.554	2091.59			AGAAGTACACAATCTG	Neuron_2	827.327	-1523.72		GCACTAAAGTAGGATT	CA3	1131.63	-1512.99
ACGCACGTCAGATTGC	T_double_neg	1009.55	2466.23			ATGACCAGTTAGGGTG	Neuron_5	-290.767	-1858.8		GCACTAACATGCAGGA	Inhib	369.368	-1751.96
ACGCACGTCCCATAGA	T_follicular_helper	2061.18	1549.92			TTACCGCTCACGGACC	Neuron_1	1583.24	-3059.59		GCAGCTGGTCCTTGTC	DG	1353.95	-2178.07
ACGCACGTCTACGGGC	B_germinal_center	2478.56	1389.71			ATTCACTTCATACAGC	Neuron_10	843.786	-2704.01		GCAGGCTGTTGCATTG	DG	1311.23	-2173.66
ACGGAAGAGATCCCAT	B_naive	1177.95	1493.63			GCTTCACTCGAGCACC	Neuron_1	986.773	-3663.89		GCAGTTACAACACTAC	Micro	709.871	-1354.48
ACGGAAGAGGAACGTC	myeloid	803.118	2899.31			CATGCAAAGTCCTGTA	Neuron_6	841.751	-3437.46		GCAGTTAGTCTGTGGC	DG	1529.11	-2362.36
ACGGAAGCATCCCACT	B_germinal_center	2024.46	2523.35			CGTAATGCATAAGATG	Neuron_10	1155.01	-2290.74		GCATCGGCAACGAGGT	CA1	793.442	-1602.86
ACGGAAGTCTGGAGAG	B_germinal_center	995.428	2244			TCAAGCAGTATGATCC	Neuron_4	608.876	-2866.12		GCATCGGCAGACCAAG	CA1	2169.18	-1948.2
ACGGAAGTCTTGGATG	T_CD4	2440.6	1714.03			TGGAGAGTCGCTCTAC	Neuron_2	421.935	-2828.82		GCATCGGGTGTTTGCA	DG	2064.96	-2425.15
ACGGGTCAGGAACGTC	FDC	1976.18	2930.29			TCAGTCCAGCCTGCCA	Radial glia	-29.9564	-1712.52		GCATCTCGTAATCAAG	DG	2078.72	-2532.79
ACGGGTCCAGGTGACA	mDC	2536.28	2144.63			CTCAGGGCATCTCGTC	Neuron_6	1109.02	-3605.99		GCATGATGTTGTCAGT	CA1	1731.44	-1723.05
ACGGGTCCAGGTTCAT	T_CD4	1109.69	2404.74			AAAGGGCCAACACAGG	Neuron_6	144.176	-3375.92		GCATTAGCACTTCTCG	DG	1433.81	-2382.95
ACGGGTCCATGAAAGT	T_CD4	2538.72	1746.23			AGAAGCGTCGCATTGA	Neuron_7	800.211	-2000.47		GCCAACGGTCAGGTAG	DG	1441.92	-1361.63
ACGGGTCTCACCTCTG	B_germinal_center	978.12	2325.99			CGAGGCTGTAGGTTTC	Neuron_8	1148.74	-3174.97		GCCAACGGTGACCGTC	DG	1432.85	-2227.97
ACGGGTCTCCTGGGAC	B_naive	2253.64	876.043			AGCATCATCATCTGTT	Neuron_10	1198.08	-2515.29		GCCAGCAAGCAGCGAT	Oligo	2297.52	-1860.81
ACGGTCGAGCCATGCC	T_CD4	1310.87	2205.05			TCTTGCGTCTCCTACG	Neuron_1	1394.98	-2932.35		GCCAGTGTCTCTCTAA	DG	1092.51	-2519.7
ACGGTCGCAAACTGCT	B_germinal_center	527.084	2170.08			AGGGAGTAGTAGCATA	Neuron_2	1246.44	-2539.33		GCCATGGGTACATACC	CA1	1226.23	-1512.38
ACGGTCGCAAGAAACT	plasma	2463.48	767.817			TTATTGCAGATCGACG	Neuron_9	1006.1	-3977.3		GCCATTCCAGGACTAG	DG	1468.84	-2370.15
ACGGTCGCAGTTAGAA	B_germinal_center	619.674	2096.84			TTCCTCTCATCCTGTC	Neuron_2	1399.91	-2900.7		GCCCGAACATCCGGCA	DG	798.873	-2314.99
ACGGTCGCATGGATCT	B_germinal_center	2224.46	1184.03			AAGGTAATCAGTGTTG	Neuron_4	885.093	-2235.33		GCGATCGCAATTGAAG	CA3	892.001	-2481.06
ACGGTCGGTCAAGCCC	B_germinal_center	1350.29	3044.06			TCCACGTGTTGGTAGG	Neuron_1	1592.94	-3032.62		GCGTGCAAGGTTTACC	DG	1504.58	-2370.26
ACGGTCGGTGACTGAG	B_germinal_center	2152.36	1952.35			TCGTCCAGTCAAGGCA	Neuron_1	793.916	-4065.04		GCGTGCAAGTAGATCA	CA1	1536.52	-1549.88
ACGGTTAAGCGTACAG	T_CD4	529.207	1653.1			TCTGCCACATAATGCC	Neuron_1	1621.42	-3131.25		GCGTGCAGTACTGCGC	CA1	1208.91	-1523.74
ACGGTTAAGGCCCGTT	T_CD4	1480.87	1907.79			ATCCTATTCGCTACGG	Neuron_3	498.057	-2018.59		GCGTTTCAGATAACGT	Micro	1248.9	-1747.41
ACGGTTAAGGTCCGAA	B_memory	2141.18	1202.99			CTCTGGTCAGCACAGA	Neuron_2	1708.59	-3007.36		GCTACAATCACACGAT	DG	2011.1	-2516.11
ACGGTTAAGGTTCCGC	B_germinal_center	2742.39	942.523			TGACAGTCAGGATTCT	Neuron_1	1008.24	-3781.26		GCTGCAGGTTCGTGCG	Cortex	1293.05	-1275.64
ACGGTTACAGCAGTTT	B_memory	2330.96	776.929			CAGCACGCACCTGTCT	Neuron_12	545.863	-4159.14		GCTTCACAGGAAAGGT	Oligo	1378.99	-2122.05
ACGGTTACAGGATCTT	T_CD8	969.343	1097.16			TCCACGTAGTGACACG	Neuron_11	1100.93	-2777.16		GGAACCCCAAAGCACG	DG	1964.24	-2383.21
ACGGTTACATAATGAG	T_double_neg	2003.86	1466.05			TAACCAGCATTGTGCA	Radial glia	-79.2921	-2883.92		GGAACCCTCGAACGCC	Oligo	1320.6	-1766.82
ACGGTTAGTGCTATTG	B_memory	2180.86	1414.84			ATCTTCAGTTCCTACC	Neuron_6	1241.28	-3593.52		GGAGCAAGTGTTCCTC	DG	1621.35	-2296.86
ACGGTTAGTGTTGACT	B_naive	1942.07	535.757			CATGAGTTCATCCTAT	Neuron_6	1315.18	-3689.29		GGAGCAATCCCAGTGG	DG	1528.7	-2390.15
ACGGTTATCATGCATG	B_memory	1921.97	1074.39			TCTACCGCACCAGTAT	Neuron_4	968.505	-2089.94		GGAGCAATCCGACAGC	DG	2083.84	-2508.05
ACGGTTATCGCTATTT	FDC	973.465	2937.24			CTAACCCCACCAAATC	Neuron_12	462.698	-4124.2		GGAGGATGTGCAACGA	DG	887.665	-2211.47
ACGTAACAGCCATTGT	B_naive	2542.82	2796.33			GGAGGTACAAGCCTGC	Neuron_15	-230.914	-1670.08		GGATGTTCAGAAGCGT	Endo	1351.26	-1205.26
ACGTAACAGGAATTAC	NK	768.252	1253			GTGTCCTCAACCAGAG	Neuron_5	-188.927	-2597.96		GGCAGTCCACTGAGTT	Thal	1238.16	-2660.94
ACGTAACAGTTGTACC	B_germinal_center	2183.09	1162.3			TGCTTCGTCGATGCTA	Neuron_5	-68.7304	-2577.31		GGCTGTGGTACGCTAT	CA3	758.697	-2584.75
ACGTAACCAAGTACCT	FDC	1918.13	1167.1			AGGACTTCATAGGTTC	Neuron_6	1239.98	-3701.12		GGCTTGGCAAGCTCTA	CA1	2096.23	-1919.61
ACGTAACGTCAACCAT	B_germinal_center	1300.4	3091.87			CGGCAGTAGTCCTACA	Radial glia	-659.211	-3137.76		GGCTTGGGTTATTCCT	Oligo	1733.45	-2469.01
ACGTAACGTGCCCACA	B_germinal_center	1149.45	1758.6			GAACGTTCATCGCTCT	Neuron_13	-59.5217	-2685.52		GGCTTTCCACGCTTAA	DG	1308.04	-2131.77
ACGTAACGTGGATCAG	B_germinal_center	2455.03	2358.12			GCAGCTGAGGCTGTAG	Fibroblast	281.915	-1578.15		GGGAAGTGTTGGTGTT	DG	1586.64	-2296.13
ACGTAACTCCAACCGG	B_naive	2346.77	2916.09			TTCATGTCACACCAGC	Neuron_7	-444.547	-2150		GGGACCTAGGGCTGAT	DG	2015.39	-2437.25
ACGTAACTCCTGTAAG	B_germinal_center	2654.8	844.306			AAACGAAAGAATTCAG	Endothelial	194.222	-2542.78		GGGAGATTCACACCGG	Endo	1940.87	-1338.09
ACGTACAAGCAAGGAA	B_germinal_center	973.639	2398.26			CACATGATCAGCTCTC	Neuron_10	715.636	-2769.08		GGGAGTAAGCGACATG	Astro	1663.62	-2378.84
ACGTACACAAGGCGTA	B_naive	3195.67	2089.66			AGGAAATGTATACAGA	Fibroblast	1074.31	-3794.61		GGGAGTAGTAGTCGGA	Cortex	1519.72	-1191.31
ACGTACACATCATCTT	B_memory	1064.71	1336.76			ACGATGTAGTGCGCTC	Neuron_2	1179.86	-3794.61		GGGATCCCACCAGACC	DG	1482.44	-1847.61
ACGTACAGTACGGATG	B_naive	1129.51	1096.86			CAGCACGCAAAGCTCT	Radial glia	610.437	-4031.29		GGGCGTTCACCATTCC	DG	1283.67	-2169.13
ACGTACAGTCGCATGC	B_germinal_center	714.192	1713.73			ACCTGTCAGCTATCTG	Neuron_2	1484.81	-2497.16		GGGCGTTCAGAGACTG	CA1	1633.63	-1645.03
ACGTACAGTTATGGTC	T_CD4	2437.65	1861.28			ACGTACAAGGCTGAAC	Neuron_10	1136.76	-2644.35		GGGCTCACAAACTCGT	Cortex	1712.35	-2612.13
ACGTACATCACTGAAC	B_germinal_center	1770.19	2031.37			AACCTGAGTAGCTTAC	Neuron_2	422.726	-2868.63		GGGTATTTCAGCACCG	Inhib	1154.23	-2206.11
ACGTAGTAGAAGCGAA	FDC	2342.92	1887.43			AACCATGCAGACCGCT	Neuron_8	1027.38	-2757.72		GGGTCACGTATGGGAC	Thal	1360.82	-2926.2
ACGTAGTAGCATCAGG	plasma	868.106	1740.22			GACCTTCGTTCTTAGG	Neuron_2	1096.16	-2129.7		GGGTGAAAGGTTCATC	DG	1334.64	-2401.88
ACGTAGTCACCTATCC	B_naive	760.077	1443.76			AGATAGAAGGAGCTGT	Neuron_1	1161.21	-3756.77		GGGTGAAAGTCGTTAC	DG	1126.3	-2559.75
ACGTAGTCAGTCTCTC	B_germinal_center	467.511	1623.55			GTCCACTCATGTAACC	Radial glia	625.85	-4026.24		GGGTGAACATCTCCCA	Thal	1813.2	-2910.09
ACGTAGTCATCAGCGC	B_memory	1245.7	1434.72			AGACACTCATGTTACG	Neuron_11	1398.19	-3268.76		GGGTGTCCACACGTGC	Thal	797.348	-2821.06
ACGTAGTTCGGCCCAA	B_germinal_center	605.882	2652.06			TCCCAGTGTGCTCGTG	Neuron_6	831.371	-4046.03		GGGTGTCTCTCCCTAG	CA1	2140.45	-1942.18
ACGTAGTTCTGGACTA	B_germinal_center	2533.51	864.301			GTCACTCTCGCTTGCT	Neuron_13	-78.6984	-2491.52		GGTAACTCAGGTGTGA	Oligo	1779.26	-1450.3
ACGTCCTAGAACTGAT	T_follicular_helper	2461.02	897.811			CGTAGTACACTACAGT	Neuron_1	867.553	-3917.34		GGTAATCAGTGGTTGG	DG	1014.3	-2157.52
ACGTCCTAGGAACGTC	FDC	1253.43	3097.03			CTGTGGGCAATAGTCC	Neuron_15	25.5989	-1641.57		GGTAATCCAATTGAGA	CA1	2137.36	-1914.27
ACGTCCTAGGACATCG	B_germinal_center	1432.34	3094.02			GAGTTGTCAGCTACCG	Neuron_5	-98.1647	-2091.77		GGTAATCCAGGCGTTC	DG	810.213	-2339.16
ACGTCCTAGTAGACCG	myeloid	1058.69	1439.18			TGCGGGTAGGCGATAC	Neuron_1	902.765	-3654.02		GGTAGAGAGCGCACAA	Thal	1183.28	-2791.22
ACGTCCTCATATCTCT	B_germinal_center	552.705	1877.6			GTAGAGGCAACCACGC	Neuron_9	1013.14	-3451.74		GGTCACGCAATGCAGG	DG	1030.68	-2175.62
ACGTCCTGTCAACATC	B_naive	431.493	1491.1			AATGGCTGTACCTAAC	Neuron_4	913.706	-2228.77		GGTCTGGGTTTCCATT	Thal	1289.04	-2694
ACGTTCCAGTCTAGCT	FDC	3140.08	1930.61			ATCCGTCGTACCAGAG	Radial glia	-339.558	-3573.14		GGTCTGGTCCCATAAG	DG	1402.42	-2194.29
ACGTTCCCAAAGGCAC	plasma	1069.13	1364.92			TGTTTGTCATAGCACT	Neuron_3	290.12	-2447.53		GGTGATTGTAGAGATT	DG	1499.32	-2220.44
ACGTTCCCAGCTGGTC	B_memory	896.113	3003.45			CAGCACGGTCTGATCA	Neuron_5	-162.353	-2772.21		GGTGATTTCGCTACAA	DG	1720.01	-2414.54
ACGTTCCGTCGAATGG	B_germinal_center	2134.22	2553.58			ACAGCCGTCTCATTAC	Neuron_5	109.348	-1890.09		GGTGGCTGTAGTGGCA	Endo	1369.99	-1357.53
ACGTTCCGTTTCGATG	T_follicular_helper	929.778	1526.01			AGATGAAAGAGTCTGG	Neuron_5	191.347	-1832.37		GGTGTTACAGCGCTTG	CA1	626.248	-1678.98
ACGTTCCTCCAGTACA	B_memory	1496.75	1291.3			ACCTACCTCGAATGCT	Neuron_2	1229.71	-3133.96		GGTTGTAAGGAGTATT	CA1	1498.53	-1553.77
ACTACGAAGGGTGGGA	T_CD4	1860.51	2169.58			CAAGGGATCGACCCAG	Radial glia	119.018	-1713.32		GTAACACGTGGAACCA	DG	1334.91	-2183.84
ACTACGACAAGTGCAG	B_naive	2284.97	884.611			GAGACTTAGGCCCGTT	Neuron_1	1000.08	-3758.1		GTAACACTCTTCACGC	CA1	1576.85	-1595.53
ACTACGACAGGCTTGC	B_germinal_center	1105.7	2050.75			CACCAAAGTTGGAGAC	Neuron_12	428.262	-4105.87		GTAACCAAGCCGATCC	DG	1050.26	-2152.34
ACTACGACATGGAATA	B_germinal_center	1261.61	2799.78			GGTCACGTCACTCACC	Neuron_4	829.078	-2224.52		GTAAGTCAGGGAGGGT	DG	1496.36	-2232.68
ACTACGATCACTTGGA	T_CD4	2676.54	1836.09			AGCCAATGTTGACTAC	Neuron_11	1468.47	-3263.3		GTAAGTCCAGTCGGTC	CA1	911.318	-1572.38
ACTACGATCCTTGACC	myeloid	2626.16	2422.01			GTCACGGGTACTCAAC	Neuron_10	955.432	-2691.92		GTAAGTCTCGCAGTCG	Oligo	1275.82	-2676.3
ACTACGATCTTCACAT	T_CD8	1332.94	2198.29			AGAGCCCTCGATGCAT	Neuron_11	1258.6	-3358.07		GTAATCGGTCGCTGCA	CA1	2233.14	-2013.53
ACTATCTAGTGCACAG	B_naive	1353.06	1714.82			ATTCATCTCACTGGGC	Neuron_10	1018.6	-2528.49		GTAATGCTCGATTCCC	DG	1991.78	-2531.26
ACTATCTCACTTGTCC	T_CD4	769.322	2903.89			ACATCGAGTTTCGCTC	Neuron_10	1101.5	-2648.51		GTAGAGGAGCATGTTC	Astro	1853.44	-2237.43
ACTATCTCATTAAGCC	T_follicular_helper	1764.42	2858.47			CATTGCCCATGGGATG	Neuron_3	618.107	-2763.8		GTAGATCAGTCAGCCC	Thal	1344.5	-2778.56
ACTATCTGTACTCAAC	B_germinal_center	703.985	2221.39			ATTATCCGTTTCCCAC	Neuron_2	1140.83	-2151.71		GTAGATCGTGACACGA	DG	1993.67	-2539.49
ACTATCTGTTCCGTTC	B_germinal_center	1339.74	1796.28			CCGGACAGTACCAATC	Neuron_13	-175.457	-2603.03		GTAGGTTTCAGTGTGT	DG	1625.01	-2377.16
ACTATCTTCAGGAACG	B_naive	465.912	2172.23			AGGTCTACAATTCTTC	Neuron_10	1136.35	-2485.45		GTATTGGTCATCGCCT	CA1	1571.03	-1604.69
ACTATCTTCCCTTGGT	T_CD4	1728.38	3256.18			ACTTATCAGCAATTAG	Neuron_1	1009.53	-3810.36		GTATTGGTCTTCGATT	CA1	1557.99	-1598.31
ACTATCTTCGGCTGTG	FDC	2827.76	2110.57			TCGACGGGTACCAGAG	Neuron_11	1520.94	-3073.64		GTATTTCGTAAGATCA	DG	1045.3	-2231.85
ACTATGGAGCAGATAT	T_CD4	2822.34	1885.71			TAGTGCATCAAGATAG	Neuron_5	-71.9556	-2485.05		GTCACGGGTGTCATTG	Thal	1187.1	-2678.7
ACTATGGAGCCGGAAT	B_germinal_center	1539.47	2896.77			TCAATCTCATCAGCTA	Neuron_12	843.98	-4064.59		GTCAGCGAGCCTCAGC	CA1	989.211	-1543.21
ACTATGGCAAGATGGC	T_follicular_helper	1150.07	2135.19			GCAGTTAGTTGCTAGT	Neuron_3	454.041	-1966.54		GTCATCCAGACGACGT	Oligo	1257.64	-2621.15
ACTATGGTCATCCTGC	mDC	810.423	2593.82			CATGCTCCAACATCGT	Neuron_2	-537.728	-1957.72		GTCATGAAGCTGTTCA	DG	843.613	-2323.39
ACTATGGTCGGAGATG	pDC	1359.65	2243.32			GATAGCTTCATTGAGC	Neuron_3	406.917	-2639.22		GTCATGACAACGAGGT	Oligo	1474.92	-1381.73
ACTATTCCAGGTTCCG	T_CD4	950.719	1812.93			CTGGTCTCACAGTGTT	Neuron_2	1665.45	-2829.03		GTCATTTAGGCCACTC	CA1	572.403	-1683.16
ACTATTCCATTGAGCT	NK	2013	1480.4			CACAGATTCACGGGCT	Neuron_9	1096.53	-3361.52		GTCCACTAGCACACAG	DG	1502.08	-2219.76
ACTATTCGTAGATTAG	mDC	966.78	1045.94			CCGTTCAGTGTTCATG	Neuron_3	454.932	-2393.12		GTCCCATCACTATCCC	CA1	1055.13	-1524.31
ACTCCCAAGGTGATCG	mDC	2867.47	1537.72			TAGACCACATCGGCCA	Neuron_1	989.536	-3812.41		GTCCCATGTGCTATTG	Astro	1099.28	-2210.2
ACTCCCAAGGTTACCT	B_naive	3076.07	2293.56			CAATACGAGGCCTGAA	Neuron_1	942.826	-4029.08		GTCCTCAAGTTCATGC	CA1	543.247	-1677.48
ACTCCCACAGCTCGGT	FDC	1399.21	1748.17			GACTCAATCACTGTCC	Fibroblast	306.159	-3012.02		GTCGAATCAATAAGGT	DG	1639.07	-2258.7
ACTCCCAGTCACAGTT	pDC	2906.15	1694.59			TTCCTCTAGATGTAGT	Neuron_2	1112.89	-3862.1		GTCGAATGTGGATTTC	Endo	2250.72	-1883.28
ACTCCCAGTCGCACAC	T_CD4	2309.31	1844.76			TACACCCTCTAGTGAC	Neuron_3	673.559	-1773.52		GTCGAATGTGTTACAC	Oligo	1691.54	-2899.7
ACTCCCAGTGGACTAG	pDC	2423.61	1648.68			ATCCGTCAGGTTACCT	Radial glia	-518.753	-3052.51		GTCGCGAGTTTCGACA	CA1	2055.22	-1889.94
ACTCCCAGTGGAGAAA	B_naive	1503.86	1595.7			GTGACGCTCCGGGACT	Neuron_11	1324.35	-3062.6		GTCGCGATCTCTCGAC	Thal	1355.14	-2781.81
ACTCCCATCAAACCCA	B_naive	1037.52	1550.63			CTAGACAAGATGCTGG	Neuron_8	1280.35	-3104.73		GTCGTTCGTCCACAGC	Oligo	1536.72	-1417.19
ACTCCCATCGGAATGG	T_CD8	375.201	2089.01			GGGTAGACAAGCAGGT	Neuron_1	1065.51	-3932.76		GTCTACCAGCTTTCTT	CA1	1466.93	-1579.59
ACTCTCGAGACTTCGT	B_naive	3123.57	2291.52			CATCGTCTCCATGCAA	Radial glia	-227.62	-3741.8		GTCTACCGTCGTGTTA	DG	759.391	-2393.05
ACTCTCGAGAGGATGA	B_naive	1382.79	1775.95			TTTGATCCATAACCCA	Neuron_13	-6.4596	-2569.98		GTCTACCTCCCATTCG	CA1	680.31	-1628.86
ACTCTCGTCCAACTAG	B_naive	2972.74	1357.62			GATAGCTGTACCTATG	Neuron_10	1181.04	-2459.39		GTCTGTCAGTGAGCCA	DG	1129.7	-2444.73
ACTGATGAGAGATTCA	T_CD8	785.548	1064.97			TCATGTTAGAAGCCTG	Neuron_6	1486.02	-3446.44		GTCTGTCTCCCGAATA	Oligo	952.941	-1697.37
ACTGATGAGTAGGTTA	B_germinal_center	2676.35	1267.78			TGAGACTAGGGCCCTT	Radial glia	-360.133	-2333.09		GTGAGTTGTCCGGTCA	Oligo	885.56	-1431.27
ACTGATGCAGACCTAT	B_naive	1619.84	2434.24			GGTGATTAGACCGCCT	Neuron_11	1395.67	-3090.96		GTGATGTAGATGCCGA	DG	690.916	-2325.63
ACTGATGGTACTAAGA	B_germinal_center	1447.63	2720.66			TTTCGATGTACATTGC	Neuron_3	744.636	-1889.75		GTGATGTCAAACTCTG	Oligo	740.613	-1342.18
ACTGATGGTATCACGT	B_naive	1373.9	1737.2			GACACGCAGGCTCCCA	Neuron_6	733.367	-2204.29		GTGCTGGCACCGGAAA	DG	1635.5	-2422.5
ACTGATGGTGAATATG	B_naive	1342.33	1746.14			ACCTGAATCCCTCATG	Neuron_3	316.918	-2375.06		GTGCTGGCATACATCG	Astro	894.031	-1327.23
ACTGATGTCATCGCCT	B_germinal_center	1026.01	2268.13			AAGTACCCATAGAGGC	Neuron_13	-150.79	-2293.84		GTGCTGGGTGCATTAC	DG	1356.82	-2162.54
ACTGATGTCTCATTAC	B_naive	1141.53	1191.23			AATGCCAAGATTTGCC	Neuron_4	477.375	-2911.19		GTGCTTCAGTTCGCAT	CA1	1092.11	-1545.4
ACTGCAAAGAAGTATC	B_germinal_center	2209.64	1046.4			CTAAGTGTCCTTACCG	Neuron_15	-364.486	-1832.62		GTGCTTCCATATCGGT	Inhib	709.482	-2069.14
ACTGCAAAGACCGCCT	T_CD4	1734.16	1714.2			TACGGGCCAGAGGCTA	Endothelial	1100.94	-2401.39		GTGGAAGAGCAGGCTA	DG	1732.19	-2334.03
ACTGCAAAGGGAGTGG	B_memory	1442.07	1517.11			GTTTGGAAGTTCAACC	Neuron_2	884.803	-3683.33		GTGGAAGCAGAGGCAT	Oligo	1587.63	-2728.13
ACTGCAACAACCACGC	B_germinal_center	1285.78	2955.45			AGAGAGCGTATCGCAT	Neuron_2	1620.03	-2880.9		GTGGAGACACTAGAGG	Oligo	519.163	-2757.14
ACTGCAACACAAGGTG	B_germinal_center	2069.05	2849.21			CTCAATTTCAGGAAGC	Neuron_11	1355.88	-3330.93		GTGGGAACAAGCACAG	DG	1553.88	-2406.59
ACTGCAACATACTGTG	B_germinal_center	1303.04	1735.03			CATTGCCGTACCTTCC	Radial glia	-117.585	-2910.22		GTGTAACTCAGGACAG	DG	778.459	-2325.94
ACTGCAAGTCCGATCG	FDC	2457.2	1011.76			AACGGGACAAAGTGTA	Fibroblast	254.608	-1720.33		GTGTAACTCTAGTACG	DG	1643.07	-2310.07
ACTGCAAGTCTAACTG	T_CD4	2715.06	1835.17			TCACGGGAGCTAATGA	Neuron_1	546.064	-4093.37		GTGTGATGTAGGTAGC	DG	1113.85	-2150.25
ACTGCAATCTCAGTCC	FDC	1312	983.755			CTCCTCCGTTCGAAGG	Neuron_5	-288.227	-2657.52		GTGTTCCGTTTACCAG	DG	1943.56	-2499.58
ACTGTCCAGGACAGTC	FDC	1000.31	2063.23			AATTCCTGTGAGATCG	Neuron_9	1179.47	-3248.51		GTTACAGTCCATCGTC	Inhib	1893.92	-2403.21
ACTGTCCAGGCCTTCG	B_germinal_center	2614.8	876.719			CAACGGCTCTACCCAC	Neuron_10	1180.66	-2346.42		GTTACAGTCGGAAGGT	CA1	682.583	-1635.83
ACTGTCCAGTGCGCTC	T_follicular_helper	657.163	2332.56			GATCAGTTCAGCCCAG	Neuron_15	-582.539	-2008.52		GTTAGTGAGCTAGTTC	DG	1773.56	-2457.46
ACTGTCCGTGGGCTCT	B_germinal_center	852.226	1656.1			CTATCCGTCGGCACTG	Neuron_4	1083.69	-2086.99		GTTCATTTCTGGGCCA	Inhib	1017.53	-1526.43
ACTGTCCGTTTGGAAA	B_germinal_center	630.415	1660.98			GTAGGAGTCGAGTCCG	Neuron_7	860.596	-3706.53		GTTCGCTCACTCACTC	DG	1247.85	-2368.27
ACTGTCCTCCTGGGTG	B_germinal_center	2046.25	1269.15			CCGATGGCATATAGCC	Neuron_1	929.303	-3999.01		GTTGCTCTCCGCCTAT	Micro	467.467	-2119.38
ACTGTCCTCGAATCCA	B_naive	2051.11	1939.22			CTTACCGCAAGATCCT	Neuron_10	1001.12	-2697.42		GTTGTCCCACCGTCTT	DG	1095.99	-2577.29
ACTGTCCTCTTTCTAG	B_germinal_center	1227.65	3097.78			TATACCTTCATACGGT	Radial glia	-157.77	-3112.85		GTTGTCCTCACCTGTC	DG	1952.46	-2539.35
ACTGTGAAGACTCTAC	T_follicular_helper	2019.99	821.544			CAACGATAGCGTGCTC	Neuron_3	432.64	-2405.36		GTTGTGATCTTCCCAG	Thal	600.794	-2847.09
ACTGTGAAGGGAGATA	B_naive	511.313	1381.49			TCTGTCGCAATTGCGT	Neuron_6	1446.73	-3512.62		GTTTACTAGGTAAGTT	DG	746.714	-2342.18
ACTGTGATCCATTTCA	B_naive	1372.79	1570.36			AACCTTTGTTGCCATA	Neuron_2	1586.26	-2629.73		GTTTGGAGTTGGGTAG	Cortex	917.831	-1223.16
ACTTAGGAGGCTGAAC	B_germinal_center	1349.98	2681.51			ACGATCAGTCCCGGTA	Neuron_6	816.703	-3885.26		TAACGACAGTCTACCA	DG	871.148	-2244.99
ACTTAGGAGGGTGGGA	B_germinal_center	1954.73	2078.27			TCCATCGCACGTCATA	Neuron_6	1288.06	-3639.18		TAAGCACCAATTGGTC	DG	1225.12	-2437.81
ACTTAGGAGTAAACTG	B_memory	1439.16	1727.45			TGGTTAGTCATCTGTT	Neuron_8	1213.24	-2928.6		TAAGCACTCCTCATAT	DG	1481.56	-2223.31
ACTTAGGCACACACGC	B_germinal_center	635.275	1902.79			TCTCACGCAGCTGCCA	Neuron_5	-118.752	-2592.44		TAAGCCACAGTCGCTG	Astro	616.116	-1944.4
ACTTAGGCACTGAATC	T_CD4	1748.04	2967.01			GTAGTACGTCCCTGTT	Neuron_1	1683.9	-2987.38		TAAGCCAGTGTATCCA	Oligo	776.041	-2753.26
ACTTAGGGTCATGGCC	B_naive	482.959	1132.02			TCGATTTGTGCTTATG	Neuron_10	936.433	-2330.73		TACAGGTGTTGCATGT	CA1	2060.42	-1908.63
ACTTAGGGTCGACTGC	B_germinal_center	2315.86	1036.96			AGGTTACAGTTCTCTT	Neuron_4	978.278	-2138.83		TACAGGTTCGTGGCTG	Oligo	665.752	-2118.18
ACTTAGGGTCTACACA	myeloid	3078.5	2006.5			TCGTAGATCCTTGAAG	Radial glia	926.554	-3971.55		TACATTCAGGGAGTGG	CA1	958.943	-1562.25
ACTTAGGTCGGTCTGG	B_naive	1667.83	1402.62			AGGTGTTTCACGATAC	Neuron_10	910.357	-2653		TACCCACCATGGGATG	Oligo	1785.12	-1529.49
ACTTATCAGGAAGTCC	B_germinal_center	1341.18	3034.71			ACGGTTAGTACTCCCT	Neuron_1	745.705	-4133.1		TACCCACGTACGCGTC	Astro	1666.3	-1399.74
ACTTATCCAACCCTAA	NK	2641.29	2463.91			TGAGCATCAGAATCGG	Neuron_10	1080.48	-2424.2		TACCCGTCACAATGAA	CA1	1791.23	-1707.12
ACTTATCCAAGGCGTA	B_germinal_center	964.053	2020.24			TACTTCACACCAACAT	Neuron_9	1186.08	-3470.75		TACCCGTCATCTGGGC	Endo	1970.11	-1761.83
ACTTATCCATGGCACC	B_germinal_center	2642.19	912.353			GAGTCATGTGTTGCCG	Neuron_7	1487.1	-2832.9		TACCGAAGTGGCTTAT	CA1	1838.7	-1784.26
ACTTATCGTCAACCAT	B_memory	937.712	2703.82			TCATTGTAGGATACGC	Neuron_5	-66.158	-2553.17		TACCGGGGTTAGGCTT	Oligo	1761.55	-2125.18
ACTTATCGTCAGCGTC	B_memory	1574.68	1149.54			CCTAAGAGTCTTCTAT	Neuron_11	1463.33	-3236.75		TACCGGGGTTGGAGAC	Oligo	1496.61	-1348.13
ACTTATCGTGAGCTCC	B_germinal_center	2621.83	1694.86			CTACCTGTCGACCAAT	Neuron_1	1086.13	-3768.61		TACCTCGCATACCAGT	Oligo	1775.08	-1403.94
ACTTATCGTTGCATGT	B_germinal_center	1550.1	3279.97			CTCCACATCGCATGAT	Neuron_8	831.564	-2931.04		TACCTCGGTCGTCAGC	CA1	1364.81	-1502.5
ACTTATCTCCATACTT	B_germinal_center	1135.5	2729.76			TGACGCGAGAAAGTCT	Neuron_2	1662.02	-3169.4		TACCTCGGTTAGGACG	DG	806.431	-2280.67
ACTTCCGAGACGTCGA	T_CD4	610.604	1585.95			CCACTTGAGTGAATAC	Neuron_1	1024.49	-3839.24		TACCTGCTCATGGATC	DG	780.327	-2370.31
ACTTCCGCACCCAACG	B_germinal_center	1574.34	3003.92			AATTTCCTCACGGAGA	Neuron_2	1144.75	-2169.74		TACGCTCTCGATACGT	DG	1923.32	-2517.73
ACTTCCGCATGCACTA	B_naive	2115.47	1169.1			CATCAAGGTAGCTAAA	Neuron_5	68.6586	-2021.34		TACGGTAAGCAAGTGC	CA1	1391.52	-1542.87
ACTTCCGGTGTATTGC	T_CD4	2044.75	1681.89			TCATGAGTCTAGCAAC	Neuron_5	-14.9905	-2038.46		TACGTCCAGATAACGT	CA1	450.969	-1751.6
ACTTCGCAGCCATTTG	B_memory	3142.6	1737.98			CAGCAATCACTCCACT	Neuron_11	1471.69	-3314.44		TACGTCCAGCCGAACA	DG	2032.36	-2445.57
ACTTCGCAGTCATGAA	plasma	1074.19	1807.37			CTCCCTCGTATGTGTC	Neuron_14	1242.3	-2356.1		TACTGCCGTAGTTAGA	CA1	1765.54	-1707.47
ACTTCGCAGTTCAACC	T_CD4	1195.22	2297.69			CTTGAGAGTGCAAGAC	Neuron_5	-349.516	-2675.36		TACTGCCTCACCTTGC	CA1	525.692	-1712.15
ACTTCGCCATCCGATA	B_naive	2118.03	2257.31			GTGATGTCAGAGTTGG	Neuron_1	1019.04	-3885.78		TACTGCCTCATGCCGG	DG	1641.78	-2291.57
ACTTCGCCATTGGATC	T_CD4	2661.21	1744.37			AGCCAGCAGACCGCCT	Neuron_5	73.3309	-2547.78		TACTTCACATTGAGGG	CA1	1296.48	-1505.24
ACTTCGCGTTTGGGAG	T_CD8	701.132	1157.91			CGTTAGACAGCTATAC	Neuron_7	1457.87	-3515.41		TACTTCAGTCCGGCAT	Oligo	1945.83	-2269.08
ACTTTCACACCAGACC	T_CD4	1735.66	521.939			GATTCGAGTGGATCAG	Neuron_12	825.488	-3964.63		TAGACCAAGAGTACCG	DG	904.533	-2238.6
ACTTTCAGTAATCAGA	B_naive	2306.47	2842.44			ATGCATGAGTAGGTTA	Neuron_11	1441.27	-3170.38		TAGACTGAGTTCATCG	CA1	644.396	-1650.4
ACTTTCAGTCAGACGA	B_naive	2916.5	1272.52			TTACGTTTCTTTGCAT	Neuron_16	1253.79	-3801.12		TAGAGTCAGGCAGGGA	CA1	710.854	-1610.92
ACTTTCAGTCTTACAG	B_germinal_center	845.67	2279.78			GGGAAGTTCGTCACCT	Neuron_7	1655.49	-3102.61		TAGAGTCCAAACTGCT	Thal	1350.99	-2911.24
ACTTTCAGTGCTGCAC	T_CD4	1182.06	2438.94			GAGGGATGTCTCTCAC	Neuron_1	1067.73	-3821.94		TAGAGTCGTTGTTGAC	CA1	707.381	-1599.64
ACTTTCATCAAAGGTA	B_germinal_center	2127.48	1948.17			TCAAGTGGTGCCCACA	Neuron_2	1068.86	-3734.6		TAGATCGAGAAGAGCA	DG	1652.74	-2421.52
ACTTTGTAGATGAAGG	B_naive	1416.76	1660.22			TCATGAGAGGACTATA	Neuron_10	1130.21	-2421.74		TAGGAGGTCGCTTGAA	Inhib	1452.66	-1966.7
ACTTTGTAGCAATTAG	B_germinal_center	1474.67	3177.79			CGAAGGATCCCTCTTT	Neuron_14	1411.26	-2608.84		TAGGTACCAGTACTAC	Micro	1648.79	-2119.92
ACTTTGTGTACCTAGT	T_follicular_helper	2674.52	1128.56			GTGTTAGGTGATTCTG	Neuron_11	1550.59	-2982.81		TAGGTACCATACCACA	DG	1614.54	-2392.27
AGAAATGCACAGTCGC	plasma	2672.61	1602.27			ATCAGGTAGTTGGCTT	Neuron_11	1347.82	-3008.09		TAGGTACTCCGACAGC	CA1	1251.91	-1497.8
AGAAATGCAGAGGTAC	T_double_neg	868.174	1525.9			CAGATCATCTCCAATT	Neuron_6	1268.19	-3736.16		TAGTGCAAGGTTTACC	Oligo	2073.96	-2724.85
AGAAATGGTCCTCCTA	T_follicular_helper	1128.84	1722.24			ACGGTCGAGCAGGCTA	Neuron_6	236.723	-3187.12		TATATCCGTGATGTAA	Oligo	1746.82	-2216.35
AGAAATGGTCTTCTAT	B_germinal_center	1970.24	1733.22			TGATTTCGTACGTTCA	Neuron_6	841.921	-3450.18		TATCAGGGTCCTGTCT	Oligo	2081.89	-1664.77
AGAAATGTCACAGTGT	B_germinal_center	1111.62	1954.26			ACCATTTTCCCGTTGT	Neuron_2	1199.79	-2849.01		TATCCTAGTTGCCAAT	DG	1809.25	-2319.85
AGAACAACAGTGGGTA	B_germinal_center	2563.46	1324.64			GCAGTTAAGTCATACC	Neuron_6	726.376	-2100.46		TATCGCCAGGACAAGA	Oligo	1126.21	-2671.6
AGAACAAGTACCGTGC	T_CD4	1623.27	2596.3			GAACACTGTACGCTAT	Neuron_2	452.396	-2789.21		TATCGCCGTGCCTGAC	Oligo	1086.07	-2678.18
AGAACAAGTCCACAGC	T_double_neg	724.833	1538.65			TCACAAGGTATTTCTC	Neuron_6	712.08	-2184.63		TATGTTCCAAGATCCT	Oligo	1194.28	-1916.9
AGAACAAGTGGTAATA	B_naive	1723.69	1494.34			GTTAGACAGTGCAAAT	Neuron_2	720.711	-2318.57		TATGTTCCAGTCGAGA	DG	1858.98	-2493.42
AGAACAAGTTGGTACT	T_follicular_helper	3131.46	2164.85			TTGTTGTTCCTTTGAT	Neuron_10	994.549	-2184.01		TATGTTCCATGGCTGC	Thal	1884.09	-2723.18
AGAACAATCTTTGGAG	plasma	978.375	1720.58			GTGTTAGTCTGCGGAC	Neuron_5	-297.674	-2654.46		TATTCCAAGATAACAC	DG	1877.13	-2493.34
AGAACCTGTATGATCC	T_CD4	2260.36	741.271			CAACCTCAGCGTCGAA	Neuron_7	672.698	-2689.88		TATTGGGGTATACCCA	Inhib	1299.25	-2121.58
AGAACCTGTCGCGGTT	B_germinal_center	1950.09	3073.8			TCCACCATCGCTGTTC	Endothelial	224.444	-2221.77		TATTTCGAGACTTCGT	DG	736.436	-2322.36
AGAACCTGTGTCCAAT	FDC	1610.79	1454.28			TTTCCTCAGATGCCGA	Neuron_4	536.91	-2660.31		TATTTCGCACAAAGTA	DG	721.445	-2327.92
AGAACCTGTGTCCACG	B_germinal_center	823.393	1871.75			CAATGACTCAAAGAAC	Neuron_11	1473.97	-3140.99		TCAAGACTCCGTCAAA	Micro	2050.2	-2135.15
AGAACCTTCATAAGGA	B_naive	2445.42	3022.88			GTAATGCCAGCCTTCT	Neuron_3	654.558	-1910.6		TCAAGCATCATAGCAC	Astro	1929.68	-2045.66
AGAAGCGAGTATGGAT	B_germinal_center	681.995	2176.05			CACTGAACACGGCCAT	Neuron_15	-477.691	-1882.71		TCAAGTGAGATAACGT	Oligo	2045.22	-1703.29
AGAAGCGCATGGCGCT	pDC	2718.63	1495.88			TGCTTCGCACATGTTG	Neuron_6	673.645	-3813.61		TCAAGTGCAGACTCTA	DG	1857.1	-2467.15
AGAAGCGGTCCACATA	plasma	911.765	2927.58			AGCATCAAGAGTGTTA	Neuron_9	1250.96	-3359.92		TCAATCTGTAGTCTTG	DG	1408.28	-2373.15
AGAAGCGGTCCGGTCA	B_germinal_center	2579.87	822.582			GCCAACGAGCCGCTTG	Neuron_1	915.639	-3744.16		TCAATTCAGAGCAACC	DG	1004.79	-2176.1
AGAAGTACACCCTAAA	FDC	1036.74	1408.6			GCTACAACATACCGTA	Neuron_16	1156.92	-3466.41		TCAATTCCATCCAACA	Astro	1333.82	-1355.42
AGAAGTAGTCAAAGTA	B_naive	1013.98	1347.58			AAGCATCCACCGTCTT	Neuron_7	1288.46	-1968.2		TCAATTCGTCCTACGG	Oligo	1319.03	-1765.61
AGAAGTAGTCCGAAAG	T_follicular_helper	786.854	2011.89			CCACCATGTGAATGTA	Neuron_10	1164.47	-2589.68		TCACACCGTGACTGAG	Oligo	1252.55	-1367.23
AGACAAAAGTGTTGAA	T_CD8	674.592	1204.36			GCAGGCTCACGTGTGC	Neuron_11	1230.35	-3801.78		TCACGCTCAATGGCCC	CA3	536.91	-2641.68
AGACAAAGTAGCCCTG	B_germinal_center	2417.96	1360.38			TTCGGTCCATGTGCCG	Neuron_15	158.351	-1620.69		TCACTATCACCAGGTC	DG	1488.42	-2220.74
AGACAAAGTCTAACTG	mDC	902.943	2880.72			TTCTCTCCAAGGCCTC	Radial glia	269.362	-3381.84		TCAGCCTCAACAGCTT	Astro	1695.27	-2821.93
AGACAAAGTCTTCCGT	T_CD4	1589.48	1704.13			CTACTATTCGGTCGAC	Neuron_4	452.076	-2966.29		TCAGGGCAGACAACAT	DG	954.645	-2266.56
AGACAAATCGCTATTT	T_CD4	510.067	1378.07			AGCATCAAGATGTTCC	Endothelial	249.809	-2106.9		TCAGTCCGTTCGAGCC	DG	2040.53	-2551.02
AGACAAATCGTGCGAC	B_germinal_center	2597.55	1373.49			GACCTTCGTCACAGTT	Neuron_11	1000.32	-3907.76		TCAGTCCGTTGGCCGT	CA1	1673.38	-1650.09
AGACACTAGCCATATC	B_germinal_center	1469.29	3193.58			GCTTCACGTCATACCA	Neuron_11	1491.44	-3416.28		TCAGTTTTCCAGCAAT	CA1	1348.99	-1516.46
AGACACTAGTACAGAT	B_naive	1471.88	2700.32			TCTGGCTCAAGCACAG	Neuron_6	241.921	-3408.56		TCAGTTTTCGTTCTGC	DG	2069.53	-2508.32
AGACACTAGTGCAACG	T_CD4	645.47	1625.6			GCTACCTGTCGCTTAA	Choroid Plexus	98.1547	-2986.53		TCATACTAGGTTACCT	DG	823.29	-2293.79
AGACACTGTAATACCC	plasma	1229.23	1673.98			AGCTCAAAGGATTCAA	Neuron_1	928.274	-3997.42		TCATACTAGTTGGGAC	DG	1234.77	-2116.72
AGACACTGTCCACAGC	T_CD4	2357.7	1867.42			CCACGTTGTTCCTAAG	Neuron_3	536.806	-2381.48		TCATACTCATCCTAAG	DG	1712.52	-2405.45
AGACACTGTCCTGAAT	B_memory	786.047	1567.79			AAGTACCCAACGGCTC	Choroid Plexus	-14.4536	-2958.25		TCATACTTCCCAATAG	DG	1958.91	-2494.2
AGACACTTCATTTGGG	T_double_neg	2350.53	2665.98			TAAGTCGCACGCTGCA	Neuron_2	1667.82	-2921		TCATATCAGTAGTCAA	Oligo	1812.04	-1416.63
AGACACTTCCCTCGAT	T_CD4	2430.92	2111.15			TATCTGTGTTTGCCGG	Neuron_10	1013.64	-2632.22		TCATCATTCATGCAGT	CA3	820.164	-2499.03
AGACAGGAGTTCGCAT	T_CD4	1257.72	2198.77			CAACCTCAGGCTCTCG	Radial glia	-704.223	-2900.23		TCATCCGGTGCTTCAA	Cortex	1054.06	-1220.42
AGACAGGCATACGCAT	plasma	1493.25	3028.61			CCACGAGAGAGGTTAT	Neuron_5	-142.073	-2607.96		TCATGCCTCAAGTCTG	CA1	2266.06	-2013.69
AGACAGGGTGGCTACC	T_CD4	1050.96	2721.02			CAATTTCAGGGTTAGC	Neuron_6	1375.59	-3554.37		TCATGCCTCACTGGTA	DG	2214.67	-2417.92
AGACAGGTCTTGGTCC	T_CD8	1731.29	1729.1			CTCACTGCACTTCCTG	Neuron_8	913.156	-3096.12		TCATTCAAGTTGAAGT	DG	1771.96	-2405.55
AGACCATCACCACATA	T_follicular_helper	1218.89	1782.96			GATTTCTAGTGCGTCC	Neuron_4	745.485	-2343.74		TCATTGTAGAAATGGG	Cortex	1319.54	-1184.5
AGACCATGTCTCAAGT	B_germinal_center	2158.55	3190.1			CTCCACAGTCGCGTTG	Neuron_11	1259.06	-3236.22		TCATTTGAGACCAGAC	DG	1140.71	-2147.58
AGACCATGTCTTAGTG	B_germinal_center	597.265	2428.46			TGTTCTAGTATGTCCA	Neuron_9	868.576	-3363.58		TCATTTGAGGTTCCGC	Astro	1001.34	-2989.14
AGACCATTCAAGAGGC	T_CD4	1283.78	2249			GGTGAAGGTTTGAACC	Radial glia	1671.92	-3132.84		TCCACGTAGCCTCCAG	CA1	600.47	-1664.15
AGACCATTCAGGCGAA	B_naive	897.213	1089.46			CTACTATCACCTAAAC	Neuron_6	366.925	-3735.03		TCCCAGTGTAAGGAGA	CA1	982.822	-1528.11
AGACCATTCCGCTGTT	B_germinal_center	1173.57	2954.22			CGGTCAGCAGTTCCAA	Neuron_2	1309.84	-2555.54		TCCGAAAGTTCAGCTA	DG	1781.25	-2317.32
AGACCCGAGAATTGCA	B_germinal_center	1687.54	2694.18			GCCATTCCAGAGTCAG	Neuron_2	752.115	-3945.55		TCCGATCTCTGAACGT	Oligo	1443.54	-1297.88
AGACCCGCATAGTCGT	B_germinal_center	1105.1	3002.93			GATGAGGTCATGGGAG	Neuron_4	892.843	-2284.24		TCCGATCTCTGCTTAT	DG	2022.09	-2556.3
AGACCCGCATCGGATT	T_CD4	1191.1	2346.62			TGAGGGATCCATTTAC	Neuron_3	639.445	-1830.85		TCCGGGACATACTGTG	Oligo	1455.2	-2133.63
AGACCCGGTCGAGCAA	B_memory	1314.35	981.601			GCTGCAGGTGATCGTT	Neuron_7	1413.96	-3249.76		TCCGTGTTCAGCTGAT	Inhib	583.592	-2425.54
AGACCCGGTGGCTCTG	T_CD4	2565.66	1724			GTCATGACAGAAGCTG	Neuron_15	-574.6	-2008.73		TCCTAATTCCGCAAAT	DG	1182.79	-2120.03
AGACCCGTCAGTGTTG	B_memory	412.813	2295.11			GTTACCCCAAGTTGGG	Neuron_4	461.945	-2850.21		TCCTCTTTCGTTCTAT	DG	1050.39	-2143.09
AGACTCAAGAGGGCGA	B_germinal_center	2431.55	1159.96			TTGACCCCACACACGC	Neuron_3	314.498	-2580.74		TCCTGCACAGCAGACA	DG	1807.75	-2455.96
AGACTCACAAGTATCC	FDC	984.737	2916.23			ACGTACACACCAAAGG	Neuron_5	146.448	-1904.22		TCCTTCTCATTAAGCC	Endo	1848.41	-1846.19
AGACTCACACTTCTCG	NK	1081.99	2450.54			TTCACGCTCGTGGGAA	Radial glia	1039.52	-3763.89		TCGAACACATCCTAAG	Astro	1976.16	-2781.46
AGACTCACATCTCCCA	B_germinal_center	1018.73	2916.35			AGAACCTGTGCCTTCT	Neuron_2	944.817	-2253.57		TCGAAGTTCTAGTGTG	DG	2147.06	-2507.63
AGACTCAGTCTTGAGT	B_memory	1932.41	2052.17			GGCGTCACAATTGAGA	Neuron_14	1341.18	-2394.22		TCGAAGTTCTGCGTCT	DG	1848.93	-2471.84
AGACTCAGTTGAAGTA	T_follicular_helper	2455.85	852.568			AACAGGGCAAAGGTTA	Neuron_6	1107.61	-3536.49		TCGACCTAGGCCTAAG	DG	1617.21	-2420.6
AGACTCAGTTGCGTAT	T_CD4	3089.79	1949.97			TGAGGGACACACCAGC	Neuron_3	567.669	-2432.23		TCGACCTCAGGCAATG	DG	1471.07	-2412.87
AGAGAATAGGCTATCT	B_germinal_center	1450.64	2952.93			CCTCAGTAGACCAGAC	Neuron_3	530.546	-2310.69		TCGACCTGTCATCCCT	CA1	951.773	-1547.14
AGAGAATCACGCGCAT	B_germinal_center	964.395	2368.33			CTTCCTTAGAGCCATG	Neuron_3	323.57	-2577.16		TCGACGGGTGCTATTG	DG	1154.06	-2165.65
AGAGAATGTCCAACGC	NK	2868.22	1733.66			AACCAACGTTGTTGCA	Neuron_4	720.981	-2300.72		TCGCACTCAACAGAGC	DG	906.092	-2226.51
AGAGAATTCAGCTGAT	plasma	634.799	1998.79			TGCGATAAGCTTACGT	Neuron_9	1153.01	-3365.64		TCGCACTGTGGTCTGC	Oligo	1838.24	-1607.49
AGAGAATTCCCACAGG	B_germinal_center	545.034	2289.77			AGGGTCCGTTTGACAC	Neuron_2	1489.06	-2583.45		TCGCACTTCATGAGAA	Oligo	1294.35	-2732.1
AGAGAGCAGTGAGTTA	FDC	2091.25	1379.16			GGGATCCCAAGCCATT	Neuron_3	400.85	-1970.43		TCGCAGGCACAAGGTG	Astro	1336.31	-1401.11
AGAGAGCCAAGTCCAT	T_CD4	768.716	2543.15			CGTGCTTTCAAGGTGG	Neuron_2	1641.53	-2891.79		TCGCTCAAGACCATAA	CA1	1727.35	-1711.41
AGAGAGCCATCCCACT	B_germinal_center	754.204	1782.3			CAACAACCATGACGGA	Neuron_5	-755.081	-2645.89		TCGGGCAGTATCGAGG	Astro	1928.79	-2165.55
AGAGAGCCATGTGGTT	NK	752.332	2419.88			CTCAATTTCAAAGAAC	Neuron_2	1560.37	-2605.25		TCGTAGAGTATCGTTG	Endo	2293.02	-2133.93
AGAGAGCGTCAACCTA	B_germinal_center	1120.15	1587.65			TGGTGATCAAGACGAC	Radial glia	241.362	-4014.27		TCGTCCAAGCGAGTCA	CA1	906.016	-1570.93
AGAGAGCGTCTCGGAC	B_memory	1412.57	1373.48			TAAGCGTAGAGAGTGA	Neuron_4	667.521	-2653.78		TCGTCCATCTCGTTTA	Oligo	2099.55	-1635.5
AGAGAGCGTTCTCCAC	B_germinal_center	575.217	2203.15			GCACATAAGCTGCCTG	Neuron_8	919.21	-2728.52		TCGTGCTCAAGATTGA	DG	1556.12	-2363.92
AGAGAGCTCACCCTGT	B_germinal_center	886.795	2313.25			TTACAGGCAGGCTTGC	Neuron_16	1478.6	-3347.64		TCGTGCTCATACCGTA	DG	1830.05	-2477.33
AGAGAGCTCTTTCTAG	B_naive	883.572	1199.82			TAATCTCGTTCTCGTC	Neuron_1	1099.93	-3578.26		TCGTGCTGTTCGGACC	Thal	1948.45	-2760.68
AGAGCAGGTTGCAACT	B_memory	1366.37	996.199			AGATCCACAGGGAATC	Neuron_11	1576.55	-3334.29		TCTAACTCACAAGGTG	DG	957.442	-2267.87
AGAGCAGTCCTGGGTG	B_naive	483.431	1686.35			AGATCCACAGCCCACA	Neuron_1	988.275	-3800.48		TCTAACTGTCTATGAC	Astro	1164.42	-2179.06
AGAGCAGTCTTGGCTC	B_germinal_center	1131.31	2901.66			TTAGTCTCATTGCCTC	Neuron_1	1157.96	-3874.64		TCTAACTTCCTGCTAC	Endo	1777.4	-1511.97
AGAGCCCAGACTCCGC	T_follicular_helper	2119.32	2790.47			ATCCGTCTCTCGGTAA	Neuron_2	446.239	-2750.06		TCTATACAGCTACAAA	CA1	2056.25	-1920.86
AGAGCCCAGCAGGGAG	pDC	3091.09	1888.31			CTTCTCTAGAAACTCA	Neuron_1	1210.52	-3718.12		TCTATACAGGGTACGT	Endo	1183.44	-2150.65
AGAGCCCAGTTGGAAT	B_germinal_center	1914.56	1789.78			CTGCATCTCTATACGG	Radial glia	-71.5084	-3473.64		TCTATCACAGGCATGA	CA1	869.339	-1555.45
AGAGCCCCACAATGCT	T_CD4	1370.51	2073.8			GTTACAGGTCACTACA	Neuron_10	924.058	-2609.53		TCTCACGAGGTCGTAG	CA1	940.549	-1555.54
AGAGCCCGTCAACATC	T_CD4	1153.81	870.237			TGCCGAGTCCCAACTC	Neuron_4	407.173	-2921.52		TCTCAGCCAACCGCTG	DG	1998.46	-2506.7
AGAGCCCTCAGACCCG	B_germinal_center	2741.58	1132.74			ACGCACGGTACAAGTA	Neuron_2	936.148	-4053.03		TCTGCCAGTGTGTTTG	Oligo	749.012	-1934.88
AGAGCCCTCATTGCGA	T_CD4	1839.84	1493.71			CTAGGTAAGAGGTATT	Neuron_9	1189.93	-3496.18		TCTGGCTAGTAGACAT	CA1	2174.81	-1971.22
AGAGCCCTCCATACAG	B_naive	503.088	1473.47			TTTCACACAGCAAGAC	Radial glia	-363.395	-2012.54		TCTTAGTTCCCGATCT	Thal	1010.74	-2770.73
AGATAGACAAGGATGC	B_germinal_center	1898.57	2985.79			TCACGGGGTTTCACAG	Neuron_1	1510.2	-2950.94		TCTTCCTAGTAAGACT	Oligo	844.586	-2686.83
AGATAGACATCTAACG	B_germinal_center	1308.26	3134.11			CTGTGGGGTCGGTACC	Neuron_5	-275.655	-2647.16		TGAATCGTCATCTACT	CA1	1686.21	-1646.54
AGATAGATCGGTCACG	B_germinal_center	2678.67	916.146			GATCAGTCATAGCACT	Neuron_2	1290.65	-2940.31		TGAATGCCATGCAGGA	Oligo	1087.39	-2903
AGATCCAAGGGAGAAT	B_germinal_center	1953.34	887.723			CTCAAGAGTGTGTACT	Neuron_16	1256.5	-3287.26		TGAATGCTCTTACGGA	DG	925.167	-2206.9
AGATCCACAGGCTTGC	B_germinal_center	638.061	2206.07			TTCTCTCTCTCAATCT	Neuron_5	-826.538	-2742.65		TGACCCTAGGACAAGA	DG	1405.59	-2402.18
AGATCCAGTCGGTGAA	B_naive	1451.71	1748.81			TTTACTGTCTTCCACG	Neuron_5	-574.227	-2082.78		TGACCCTGTCCGGACT	CA1	1702.52	-1708.46
AGATCCAGTTCAGTAC	B_naive	2031.79	553.065			CGAGTTATCGCTGTCT	Neuron_14	1293.25	-2449.62		TGACCCTTCATACGAC	CA1	2274.13	-2012.16
AGATCCAGTTTCGGCG	myeloid	705.385	2507.2			TGGGCGTAGACTGAGC	Neuron_3	491.296	-2269.75		TGACGCGCAATCTGCA	DG	1056.03	-2210
AGATCCAGTTTGGGTT	FDC	1442.65	2871.92			GCACGGTTCCGTACGG	Neuron_1	772.307	-3566.53		TGAGACTAGAGGCGTT	Micro	1628.02	-1562.71
AGATCGTAGGGAGTTC	B_germinal_center	1776.62	1880.74			TACCCACGTAGCTTGT	Neuron_7	1317.41	-3634.96		TGAGACTTCAGTGTGT	CA1	1282.38	-1495.42
AGATCGTCACAGAAGC	T_follicular_helper	1762.49	1712.9			TCGCTTGCATATTCGG	Neuron_6	545.417	-2414.89		TGAGCATTCTCGACGG	DG	1737.24	-2408.53
AGATCGTGTAATTAGG	B_naive	2526.86	2984.53			TCGCAGGAGAACTCCT	Radial glia	-212.251	-3071.78		TGAGGGACAAGCGAAC	Oligo	2003.2	-1537.42
AGATCGTGTCTGTGGC	T_CD4	378.642	1805.45			TATTGGGTCGCGTGAC	Neuron_3	660.157	-1872.28		TGAGTCATCTCAAAGC	DG	930.58	-2217.23
AGATCGTGTTCAGCTA	B_naive	1284.72	1551.15			CTGTACCAGCCGATTT	Neuron_3	634.663	-1893.27		TGATCAGCAGAGGCTA	DG	1232.65	-2365.33
AGATCGTGTTCCTAAG	FDC	1969.27	2536			GGTGTTACAGTCAACT	Neuron_1	944.788	-3875.09		TGATCTTCAAGCACAG	DG	1370.7	-2202.88
AGATCGTTCGAACCTA	FDC	1245.79	1872.42			CTTCCTTTCGCTGATA	Neuron_2	823.25	-1459.51		TGATCTTTCTGTAAGC	DG	1354.52	-2190.12
AGATCGTTCGAGAACG	B_naive	420.839	1947.49			GGGTTTAAGGTGCCTC	Radial glia	-128.528	-1959.48		TGATGCACACCTTCGT	Thal	727.06	-2809.75
AGATGAAAGTGATAAC	NK	697.535	1076.03			GTGAGCCCATAATGAG	Neuron_5	-164.789	-2599.39		TGATGCATCCAACCGG	Astro	1122.9	-1886.82
AGATGAACAAGTGGGT	T_CD4	2015.91	2201.98			ACTGATGCAAGCACCC	Neuron_4	451.3	-2947.59		TGATGGTTCGTTGTGA	DG	1973.83	-2513.96
AGATGAACACAGCCAC	B_naive	1760.99	2184.8			TGCAGGCAGAGGTCGT	Neuron_6	173.137	-3339.56		TGATGGTTCTCCTGAC	CA1	1963.93	-1833.72
AGATGAACAGAGTAAT	plasma	1884.68	1796.33			ACACAGTAGTAACAGT	Neuron_1	991.572	-3799.17		TGATTCTCACATTCTT	Thal	1158.78	-2653.59
AGATGAACAGCTGTCG	T_follicular_helper	2151.79	3154.75			ACTACGACAGGTACGA	Neuron_1	671.748	-4173.94		TGATTCTGTTAACAGA	DG	660.942	-2382.78
AGATGAAGTAGGCAGT	T_follicular_helper	2612.41	1328.71			CATTTCACAACACAAA	Neuron_3	558.643	-2039.42		TGATTTCCAAGTCCCG	DG	1323.82	-1274.35
AGATGAAGTTCCTAGA	myeloid	1176.54	1705.36			TAAGTCGAGGGCAGTT	Neuron_5	122.885	-1727.18		TGCAGATAGGCTCACC	DG	2221.96	-2482.31
AGATGAATCTCATAGG	FDC	1423.13	1712.48			ACGGAAGCAGCATTGT	Neuron_2	1083.36	-2049.18		TGCAGATCATAACAGA	CA1	1756.05	-1726.76
AGATGCTAGGACATCG	T_CD8	1274.47	1626.74			ACGCACGGTGAGTTTC	Fibroblast	1586.7	-2330.3		TGCAGGCGTGTTCCAA	Endo	1027.33	-1547.65
AGATGCTCAACGTATC	myeloid	2001.07	1828.75			AATCGTGCAGACATCT	Radial glia	190.374	-3006.45		TGCAGGCTCTATCACT	Oligo	2294.24	-1985.34
AGATGCTCAAGGTCTT	plasma	716.538	2070.18			CATGGTATCCAGTGTA	Neuron_1	1064.57	-3835.38		TGCAGTAGTTAGAAAC	DG	843.066	-2266.87
AGATGCTCAAGTTCCA	B_germinal_center	718.631	2568.56			ATCACAGCAGAACTTC	Neuron_7	1497.85	-3101.58		TGCATCCAGCCAGACA	CA1	517.064	-1718.69
AGATGCTTCATCACTT	B_naive	1012.71	1465.39			GAAACCTAGACCATAA	Neuron_6	619.999	-3614.43		TGCATCCAGTCTCGTA	Thal	1400.37	-2691.58
AGATGCTTCTGTCTCG	plasma	2028.26	2721.96			GCTCAAAGTGCTCTTC	Neuron_5	-148.951	-2624.68		TGCATCCGTAGATTGA	Oligo	1847.47	-2276.48
AGCATCAAGTGAATAC	T_CD4	2085.79	2788.52			TCATATCAGCCTATCA	Neuron_1	1010.66	-3958.48		TGCATCCTCAAGTGGG	DG	1173.61	-2096.54
AGCATCAGTTGGGTAG	B_germinal_center	1218.57	3128.14			ACCTGTCGTAGAGCTG	Neuron_7	1138.09	-3548.36		TGCATCCTCCATGATG	DG	1242.02	-2097.83
AGCATCATCTTTCCGG	T_double_neg	1663.03	1591.64			CTCTCAGAGGGAGTGG	Neuron_7	1399.49	-3417.18		TGCATCCTCGGTGAAG	Oligo	1313.44	-2253.22
AGCCAATAGCACGGAT	B_germinal_center	2451.13	944.465			CAAGAGGAGCGGGTTA	Neuron_5	-196.616	-1751.12		TGCATGACAACATACC	DG	2150.22	-2441.27
AGCCAATAGCTAGAAT	B_germinal_center	2207.96	1652.19			GTTCGCTAGGAGTCTG	Neuron_4	573.06	-2879.72		TGCGACGGTACGGGAT	DG	1404.83	-2181.28
AGCCAATTCGGTGTTA	B_naive	1269.91	1658.38			GTCACGGAGGCTAGCA	Neuron_2	382.179	-2918.45		TGCGACGTCCACCCTA	Endo	1307.68	-2454.25
AGCCAATTCTATCGCC	B_memory	1222.65	844.026			GAACTGTCATGCCGCA	Neuron_11	1601.27	-3027.65		TGCGATATCCGCGGAT	CA1	2080	-1932.53
AGCCAATTCTGTCCCA	mDC	1202.25	2397.54			GAACACTCAGGTGTGA	Neuron_10	1034.93	-2601.1		TGCTCCATCGATACGT	Astro	1329.81	-1340.2
AGCCACGCACAATGCT	T_CD4	2593.64	813.761			ACTCTCGGTCTGTCCT	Neuron_16	1228.38	-3826.73		TGCTCGTTCAGGAACG	Astro	1241.08	-2795.19
AGCCACGCACCAGCGT	B_germinal_center	796.641	2300.97			CTGAGCGGTAACCCTA	Neuron_11	1174.59	-3241.5		TGGAACTCATCATTTC	DG	1255.98	-2162.29
AGCCACGCAGCTATTG	B_germinal_center	1073.22	1930.7			TGAACGTAGGACAGTC	Neuron_6	1376.22	-3601.09		TGGAGAGGTCGAGTGA	CA1	1887.56	-1812.48
AGCCACGGTAGCCCTG	B_germinal_center	1763.9	1944.31			GGAGATGAGAAACACT	Neuron_9	1161.41	-3433.16		TGGAGAGGTTCAAACC	Inhib	2054.02	-2785.57
AGCCACGGTATGTCCA	B_germinal_center	1676.2	2581.51			CACTTCGAGCATTGTC	Neuron_6	1423.63	-3574.06		TGGAGGACAGCAGAAC	DG	1337.86	-2188.37
AGCCACGGTCAAAGAT	B_naive	2593.64	813.761			GATGGAGTCCGATCGG	Radial glia	-418.185	-2052.81		TGGATCACACCGTACG	Thal	1259.48	-2619.01
AGCCACGGTCTACAGT	T_double_neg	1526.54	1921.93			CTTCTAATCTCAGTCC	Neuron_2	1063.88	-3728.41		TGGATCATCACGACTA	CA1	830.882	-1553.16
AGCCACGGTTGCAAGG	B_naive	1987.08	585.608			ATGCGATCATGAGTAA	Neuron_8	1190.08	-2680.88		TGGATGTCAGAAGCTG	Thal	916.376	-2759.55
AGCCACGTCGGTAACT	B_naive	716.885	1038.23			TGTGCGGGTCCGTTTC	Neuron_5	-216.125	-2736.04		TGGCGTGCACCCTGTT	DG	2006.68	-2427.65
AGCCAGCAGCGCTTCG	FDC	1517.06	3070.54			ATTTACCGTTAGTTCG	Neuron_3	279.672	-2502.37		TGGGAAGCATGTTCAG	CA3	975.848	-2311.34
AGCCAGCAGTACTCGT	T_CD4	1967.32	2237.28			GGAGATGGTAGTTACC	Neuron_8	787.35	-2896.92		TGGGAGAAGATACCAA	DG	1956.12	-2407.76
AGCCAGCCACTTGTGA	B_germinal_center	602.326	2234.59			TCATCCGCAAATGATG	Neuron_12	337.75	-4127.09		TGGGAGAAGCACGGAT	DG	785.356	-2286.25
AGCCAGCTCTCGTTTA	B_germinal_center	652.585	1919.71			TGTTCCGAGAGGTGCT	Neuron_12	483.607	-4094.14		TGGGCGTCACTATCGA	Cortex	1547.92	-1537.95
AGCGATTAGGATTTAG	B_memory	1756.28	2919.96			CATGCTCTCGACGACC	Radial glia	1386.14	-3180.02		TGGGCGTGTTCTTGCC	CA1	676.713	-1611.55
AGCGATTAGGTAACTA	FDC	2425.42	819.276			GCTCAAACATGTGGCC	Neuron_4	892.527	-2116.75		TGGGCGTTCCAATGCA	DG	1684.54	-2442.17
AGCGATTCAACTAGAA	B_germinal_center	963.104	2153.77			TTCAATCGTAGAGTTA	Neuron_3	260.043	-2327.94		TGGGCTGCAGGTTCAT	Thal	1353.93	-2741.21
AGCGATTCATGGAACG	NK	1798.06	3064.85			AACCACACAGAAGCTG	Neuron_3	952.633	-2012.16		TGGTAGTGTGTGAATA	Oligo	1469.29	-1355.83
AGCGATTGTGTTACTG	B_germinal_center	1061.94	953.904			ACCCTCACATGACTGT	Neuron_11	1271.45	-3132.96		TGGTGATAGTCACGCC	CA1	1066.34	-1546
AGCGATTGTTTGTGGT	B_germinal_center	1282.49	990.405			ACGTAACCAACCACGC	Neuron_15	-463.646	-1924.29		TGGTGATGTACAAAGT	Endo	2341.21	-2180.24
AGCGCCAAGCTATCTG	B_memory	2090.25	1170.01			AGGGTGACATCATTGG	Neuron_6	1352.5	-3558.37		TGGTTAGAGTGGTTAA	DG	1196.03	-2428.58
AGCGCCACAAAGGATT	B_germinal_center	2633.49	841.773			TGACCCTAGAGTGAAG	Neuron_9	923.071	-3354.95		TGTACAGAGGACCCAA	CA1	1409.58	-1503.13
AGCGCCACAACCCTAA	B_germinal_center	596.175	1927.79			TTCCTCTTCCTAACAG	Endothelial	477.647	-4152.45		TGTCCTGAGCTGTTAC	Astro	1811.24	-1416.55
AGCGCCACAGCCATTA	T_CD4	2010.14	1363.9			AGGCATTGTACTCGAT	Neuron_10	1167.37	-2225.41		TGTGATGGTCGGCACT	DG	1986.04	-2426
AGCGCCACATTCTTCA	B_germinal_center	1997.31	3163.4			ACCCTCAAGACCCGCT	Neuron_13	-164.203	-2561.58		TGTGATGGTGGTTCTA	DG	1223.21	-2136.23
AGCGCCAGTTCTAAGC	B_germinal_center	1358.07	1790.28			TGATTTCGTGTTTGCA	Radial glia	402.515	-3136.14		TGTGGCGAGCATGCGA	CA1	1750	-1699.52
AGCGCCAGTTGCACGC	plasma	2605.3	924.852			TGACAGTCATAGTCAC	Neuron_2	1582.92	-2569.55		TGTTACTTCCACACCT	DG	1485.93	-2231.72
AGCGCCATCAGTCAGT	B_germinal_center	2256.87	2923.09			GTTGTCCCACACCTAA	Neuron_7	1687.56	-3089.08		TGTTCATGTTTGAAAG	DG	1241.32	-2094.98
AGCGCCATCGCTCATC	B_germinal_center	2160.78	1781.04			CCTCACATCAAGGACG	Neuron_6	847.946	-2740.37		TGTTGGACAATTTCGG	Oligo	960.234	-2622.13
AGCGCTGAGGCGTCCT	B_germinal_center	2096.18	2971.49			TTGATGGGTCCTGTTC	Neuron_3	706.925	-1830.72		TTAATCCAGCAGTAAT	Thal	1493.97	-2666.16
AGCGCTGCAACACGAG	T_CD4	2813.61	1319.18			TGAGCATTCTGATGGT	Neuron_1	1068.65	-3928.61		TTACCATAGCGACATG	DG	730.408	-2328.22
AGCGCTGGTCTACGTA	myeloid	715.268	2732.18			ATCCGTCTCGTTAGAC	Neuron_5	-286.421	-2549.14		TTACCATCACCCTAGG	CA1	1800.75	-1715
AGCGCTGGTGGCTAGA	B_germinal_center	2630.02	2046.76			GGTAACTGTGCATGAG	Neuron_4	935.548	-2241.28		TTACCATGTCGGCTAC	CA1	343.141	-1892.12
AGCGTATAGCTGACCC	B_germinal_center	2472.1	893.794			ATTCCATCACTGTCGG	Neuron_12	428.835	-4163.32		TTACCGCGTGACAACG	DG	1035.42	-2149.84
AGCGTATTCCACGGAC	B_germinal_center	1182.98	2993.99			CATTCTACAGCCGTCA	Neuron_13	-127.783	-2521.94		TTACGCCGTGTGGTCC	DG	1152.96	-2174.42
AGCGTATTCGTGTGAT	B_germinal_center	2138.91	1612.06			ATATCCTGTTGTAGCT	Neuron_2	359.216	-2893.79		TTAGGGTTCGTAGAGG	Inhib	1195.96	-2211.57
AGCGTATTCTCGCCTA	T_CD4	916.621	1030.68			TCGCAGGGTATTCTCT	Neuron_1	968.172	-3789.04		TTATTGCTCGTTCCTG	Astro	1784.66	-2309.29
AGCGTCGAGACGTCCC	T_CD4	2021.21	1779.23			CTCAGTCCAAGCTACT	Neuron_14	1243.07	-2267.11		TTCAATCCACGACGTC	CA3	565.525	-2627.44
AGCGTCGAGACTTCCA	T_follicular_helper	2052.91	2554.44			CTTTCGGTCTGCTTTA	Neuron_6	1389.03	-3568.31		TTCACCGTCGTCCATC	CA3	787.6	-2565.65
AGCGTCGAGCCTTTCC	B_naive	3083.71	1669.53			ATTCCATAGGTTACCT	Neuron_1	1571.92	-3116.07		TTCACGCGTTACCTTT	Micro	754.259	-1459.28
AGCTACAAGTGGGAAA	plasma	1273.04	2072.22			TATTGGGGTTCTAACG	Radial glia	115.061	-1756.62		TTCAGGATCAATCCGA	Oligo	1381.85	-1687.11
AGCTACACAGAGCCCT	B_memory	2238.9	1473.04			GATTTCTCAGGTGTTT	Neuron_13	-160.85	-2511.86		TTCATGTAGAGGATCC	Oligo	1977.07	-1573.05
AGCTACAGTAGCTCGC	T_follicular_helper	2188.62	2740.36			ATCAGGTTCCACTTTA	Neuron_2	609.049	-2393.93		TTCCAATCATGCTGCG	DG	2148.29	-2409.78
AGCTACAGTAGTATAG	B_germinal_center	1768.83	3145.53			GTGTGGCAGACGCATG	Neuron_1	1116.11	-3580.51		TTCCAATTCGTGAGAG	Oligo	2070.94	-1813.73
AGCTACAGTTAGAAAC	B_germinal_center	2197.44	3033.75			CGATGGCAGCCTTCTC	Neuron_6	369.675	-3402.41		TTCCTCTTCTATCACT	Astro	1667.64	-1856.57
AGCTACAGTTCCACAA	T_CD4	2810.41	1712.72			CGGCAGTGTTTCGACA	Neuron_2	784.813	-1503.9		TTCGATTCATAAGATG	Oligo	2049.47	-1725.31
AGCTACAGTTGTGTTG	T_CD4	2585.01	1635.82			TTGCATTGTCAGTCCG	Neuron_12	832.041	-4053.28		TTCGATTGTGCGAGTA	Endo	1429.43	-2006.32
AGCTCAAAGCAATAAC	B_germinal_center	1253.57	2922.79			AGTTCCCTCAAGTCTG	Neuron_3	705.173	-2087.8		TTCGGTCCAGGTGTGA	DG	1284.95	-2175.02
AGCTCAAAGCGGTAAC	NK	1962.13	1237.88			AGGACTTCATGTGCTA	Neuron_7	1646.88	-2979.25		TTCTAGTCAGCTGAAG	CA3	469.553	-2674.47
AGCTCAACACCTGTCT	T_CD4	2993.42	2350.08			TAAGCACAGATCACTC	Neuron_10	1070.55	-2537.65		TTGAACGAGATGGCAC	CA1	534.71	-1711.33
AGCTCAAGTGGTCTCG	T_CD8	2141.52	1267.33			TGGCGTGGTCTAGATC	Neuron_11	1070.61	-3812.26		TTGACCCGTTTCCCAC	DG	1535.6	-2231.75
AGCTCAAGTTCAAGTC	B_naive	2556.92	768.703			AGATGAAGTTCCGCGA	Fibroblast	-109.091	-2376.45		TTGAGTGAGCTACTGT	Endo	1497.97	-2085.25
AGCTTCCAGAAGTCTA	B_naive	2280.96	3198.46			GTTCCGTGTACTCCCT	Neuron_7	960.814	-4044.25		TTGAGTGAGGAACTAT	CA1	1138.87	-1508.39
AGCTTCCAGGTTCATC	myeloid	963.882	2222.11			TGTGCGGAGCTCCATA	Neuron_12	334.808	-4191.84		TTGAGTGCAGATAAAC	DG	1658.56	-2275.62
AGCTTCCCATGTGACT	B_germinal_center	2256.58	1674.04			TGCTCGTTCGGAAACG	Neuron_1	1090.43	-3489.38		TTGATGGAGCAGAAAG	DG	1192.07	-2180.87
AGCTTCCGTTGGCTAT	B_naive	2706.55	1493.95			CAGATTGGTTCTGAGT	Neuron_1	860.569	-3698.74		TTGATGGTCTGGGTCG	Inhib	616.393	-1611.69
AGCTTCCTCAGCCTTC	T_CD4	715.872	1536.8			GAATCACTCACTTCTA	Neuron_2	1680.95	-3091.41		TTGCATTCACACGGAA	Endo	1798.11	-1888.67
AGGAAATAGTATGCAA	B_germinal_center	1282.02	2661.51			TGTGTGACACTGGACC	Neuron_10	1004.24	-2237.41		TTGCCTGAGGAACGCT	Oligo	984.575	-2797
AGGAAATCACCGGTCA	B_germinal_center	1499.36	2815.93			GTGAGTTAGTGATTCC	Neuron_4	957.817	-2168.7		TTGCCTGTCAGTGATC	CA1	323.252	-1860.7
AGGAAATCACGCTTAA	NK	2048.89	1983.68			TATCTGTAGTACTCGT	Neuron_2	672.19	-1645.22		TTGGATGTCTTACGTT	CA3	1000.06	-2427.41
AGGAAATCATCGATAC	B_memory	1061.06	1532.41			GGGCTCATCACGATAC	Neuron_3	752.761	-1982.91		TTGGGATAGTGGATAT	Endo	1886.45	-1975.29
AGGAAATGTCCACTCT	T_CD4	1982.13	1392.46			TATGTTCCATTGAAAG	Neuron_6	1372.28	-1944.01		TTGGGATTCACGTCCT	DG	1898.64	-2392.06
AGGAAATTCTCGGTCT	T_CD8	1865.5	1268.58			ACACAGTTCTGCCCTA	Neuron_2	1560.97	-2736.34		TTGGGCGGTAGGATAT	DG	1187.2	-2133.41
AGGAATAAGCTAGCCC	NK	1360.73	2211.81			ACATTTCAGTAGTCTC	Neuron_3	412.1	-2543.21		TTGGGCGGTGGATCGA	Endo	485.038	-2242.82
AGGAATAAGGTACATA	B_germinal_center	1840.46	1896.43			TCTTCCTCAGCAGTCC	Neuron_4	588.425	-2513.28		TTGTGGATCGGTCTAA	DG	953.721	-2231.64
AGGAATATCCCGTAAA	T_CD4	1864.02	1601.96			TTCAATCGTCAGGAGT	Neuron_2	636.617	-1445.21		TTGTTCACAGAGTCAG	DG	1121.6	-2174.08
AGGAATATCCGTCCTA	B_germinal_center	685.333	2325.62			TTCCTCTCACATACTG	Neuron_12	265.049	-4115.99		TTGTTGTAGCACGGAT	CA1	1832.29	-1766.25
AGGAATATCGCCTTTG	B_naive	1288.6	1651.59			AGCTCAACATTCAGGT	Neuron_7	1407.59	-3542.79		TTGTTTGGTTCCAGGC	CA1	1918.81	-1868.75
AGGACGACACCGGAAA	B_germinal_center	2011.82	2805.82			TTCGCTGCACTCTAGA	Neuron_12	353.734	-4189.01		TTTACCATCCGAAATC	Cortex	1015.73	-1273.77
AGGACGAGTCTCTCTG	T_CD4	1824.97	1421.58			ACCTACCAGGCTTAGG	Neuron_3	560.097	-2192.73		TTTACGTCAATAGTCC	CA1	2007.9	-1903.98
AGGACGATCCGTAGTA	B_germinal_center	1242.57	2825			CTATAGGTCGTAATGC	Radial glia	705.061	-3471.26		TTTACTGCAAATGGTA	CA1	1063.65	-1545.57
AGGACGATCGGCATTA	B_germinal_center	1395.13	3156.67			GTTAGTGCAGGTACGA	Neuron_11	1412.48	-3188.72		TTTAGTCTCTTGGATG	DG	2102.85	-2490.74
AGGACGATCGGCGATC	B_germinal_center	1201.92	2904.97			GTCCACTTCGAAGGAC	Radial glia	-597.88	-2592.4		TTTATGCCAACCAACT	CA1	1180.05	-1490.61
AGGACTTCAGTGTATC	FDC	1463.59	1942.06			TGTTACTGTTTGGAGG	Neuron_2	541.199	-3830.92		TTTCCTCAGAGTCGAC	CA1	1941.5	-1874.83
AGGACTTCATTCTCCG	NK	2027.93	1500.19			TCTACCGGTGACGCCT	Neuron_4	802.901	-2524.28		TTTCGATAGCGTGTTT	DG	2116.66	-2492.69
AGGACTTGTGCATACT	B_germinal_center	1804.06	2965.6			TGACGCGCATGCCGAC	Neuron_9	911.758	-3914.93		TTTCGATAGTATGGAT	DG	1115.48	-2105.62
AGGACTTGTTAAGAAC	myeloid	2757.31	2506.75			CTTGATTCAATCAGCT	Neuron_7	723.994	-4141.57		TTTGACTGTTGCAAGG	DG	1864	-2406.39
AGGACTTTCGACCACG	B_germinal_center	1724	3264.09			AAGAACATCTCCGAGG	Neuron_5	-28.5332	-2082.71		TTTGATCGTGTGCTTA	Oligo	1564.22	-2058.78
AGGAGGTCAAGAATGT	B_germinal_center	1457.12	3168.58			TCATACTGTCTGTAAC	Neuron_2	1249.59	-2655.21		TTTGGAGAGACCACGA	CA1	687.162	-1635.57
AGGAGGTCACCCTGAG	pDC	942.324	1457.79			ACTTTCAAGAGTGACC	Neuron_13	-43.1373	-2670.17		TTTGGTTAGCGAACTG	CA1	1320.7	-1509.91
AGGAGGTCACTACCCT	T_CD4	668.836	1502.12			CCCTTAGAGAGGATCC	Neuron_1	704.893	-2657.09		TTTGGTTCAAGGATGC	DG	1844.98	-2492.72
AGGAGGTTCAATCGGT	B_germinal_center	1425.56	3099.07			ATCACAGTCACTTGTT	Neuron_6	1323.44	-3591.37		TTTGGTTTCCCATAGA	DG	701.324	-2338.84
AGGAGGTTCCGGTTCT	B_memory	1905.29	3286.42			CGCGTGAAGACGCTCC	Neuron_11	1523.08	-3224.83
AGGAGGTTCCTATTTG	B_germinal_center	648.378	1978.95			ACTTCGCCACCATTCC	Fibroblast	104.829	-2510.98
AGGATAAAGCTGACCC	B_memory	1612.77	1713.68			GTGTGGCTCCGACAGC	Neuron_1	1481.34	-3077.33
AGGATAAAGGCTGTAG	B_memory	1373.92	992.435			ACGGAAGCACGAGGTA	Neuron_8	844.378	-2923.57
AGGATAACAGAGCGTA	B_naive	2490.86	2755.62			CACGAATGTGACCGAA	Neuron_13	-45.5879	-2503.24
AGGATAAGTGGCTTAT	B_germinal_center	2168.07	1709.29			TCCTCTTCAACGGCTC	Neuron_2	880.825	-2572.27
AGGATAAGTTCGTAAC	B_germinal_center	1010.9	2268.25			GAGAGGTGTAACCAGG	Neuron_2	1497.33	-2510.14
AGGATAATCCCTAGGG	FDC	2320.98	1058.23			CTCATCGTCCACTGAA	Neuron_6	1324.24	-3423.37
AGGATCTAGGGACCAT	B_germinal_center	2569.61	1299.14			TATTGCTGTACGTGAG	Neuron_6	1395.07	-3577.01
AGGATCTCATACGCAT	B_germinal_center	1178.51	1693.44			GCCATTCGTCCTACAA	Neuron_6	1429.56	-3462.28
AGGATCTGTATTTCTC	B_germinal_center	836.198	2062.37			AATTCCTAGGCTCAAG	Neuron_1	1080.06	-3907.28
AGGCATTAGATTGAGT	B_naive	568.448	1352.93			CTAACTTTCATCGACA	Neuron_1	853.678	-4030.65
AGGCATTAGCAGGGAG	FDC	1177.23	3028.01			CTCCATGCATGTTTGG	Neuron_3	251.584	-2473.16
AGGCATTAGCGTGAGT	T_follicular_helper	2256.64	2651.87			ATCGGCGTCTTCCCAG	Neuron_2	1619.04	-2904.58
AGGCATTAGGTGCCAA	B_germinal_center	976.721	2328.35			TCCGATCCAGACCAAG	Neuron_14	1420.22	-2543.54
AGGCATTCAAGAATAC	T_CD4	1476.26	2580.2			CCCTCTCTCTTAATCC	Radial glia	-17.2667	-1718.18
AGGCATTGTTGTCAGT	FDC	2796.3	2542.06			CTCAACCAGAATCGAT	Neuron_1	870.377	-3438.25
AGGCCACCAACAACAA	B_germinal_center	810.742	2016			GTCTACCAGTTCATCG	Neuron_10	865.491	-2636.23
AGGCCACCATAACCCA	B_germinal_center	1111.42	3016.57			TCTCACGAGACTGGGT	Neuron_1	1602.19	-2916.35
AGGCCACGTATTGGCT	T_CD8	1473.03	2102.32			TCATTCAGTGAGTGAC	Neuron_16	1217.94	-3529.89
AGGCCACGTGTTAACC	B_germinal_center	1599.12	3206.09			CACGTTCTCGCCAATA	Fibroblast	242.821	-2838.4
AGGCCACTCTCACGAA	B_germinal_center	1096.04	2032.2			ATCCACCTCTGCTCTG	Neuron_12	494.942	-4163.86
AGGCTGCAGAAGCTGC	T_follicular_helper	1863.69	2658.59			AGGGTCCTCGCCAACG	Neuron_1	1425.37	-2942.94
AGGCTGCAGGATTCAA	T_CD4	3202.57	2184.96			CTGCCTATCCCAGTGG	Neuron_2	1560.68	-2662.94
AGGCTGCCACCAGCCA	NK	1832.3	459.663			AATCGACTCCCGATCT	Neuron_12	574.258	-4160.15
AGGCTGCCACCTGTCT	B_germinal_center	1316.62	2646.5			GGAATCTAGGCTCACC	Neuron_1	834.963	-3567.22
AGGCTGCCAGGTCTCG	FDC	1589.62	3014.01			AGCTCAACACGCAGTC	Neuron_14	1513.43	-2423.77
AGGCTGCCATAATCGC	B_naive	1432.88	1746.73			TCATTACTCTAGGCAT	Neuron_13	113.041	-2584.14
AGGCTGCGTACTTCCC	B_memory	1278.95	2350.15			TTGCGTCTCTTGAGCA	Neuron_4	699.736	-2407.07
AGGCTGCGTAGTACGG	myeloid	1191.78	2979.68			TCTACATAGTAGATCA	Neuron_4	613.543	-2801.71
AGGCTGCGTGGTCTTA	FDC	1589.6	3013.88			TTTCGATGTACAACGG	Neuron_8	951.659	-2851.83
AGGCTGCGTTCGGCTG	T_CD4	1401.94	2287.52			GGGTCACGTTTGATCG	Neuron_3	664.735	-1760.63
AGGCTGCTCGCAGTGC	B_germinal_center	632.655	2048.15			TTCCTCTCAGATCCTA	Neuron_1	897.037	-4085.13
AGGCTGCTCGTAGTCA	B_germinal_center	782.774	2056.04			TACATTCAGCCTGGAA	Neuron_12	960.706	-4040.39
AGGCTGCTCTACTCAT	B_germinal_center	2504.95	1008.42			CGTAGTACATGGCTAT	Neuron_16	1493.36	-3443.55
AGGGAGTAGACTCAAA	T_CD4	2523.55	1712.11			ACGTTCCCACGCTGTG	Neuron_3	525.639	-2271.34
AGGGAGTAGCGCCATC	B_germinal_center	2060.91	2572.3			ATTATCCGTCAGATTC	Endothelial	1173.41	-1975.62
AGGGAGTAGCGTGTCC	B_germinal_center	1524.68	3050.01			CTACGGGTCGCCACTT	Neuron_10	1058.03	-2621.97
AGGGAGTCACGGTGAA	plasma	2368.97	1264.68			CACGTGGCACAGACGA	Neuron_12	527.881	-4102.17
AGGGAGTGTTCTTGTT	B_germinal_center	552.474	2069.75			ACCTGTCTCTTCGGTC	Neuron_1	807.562	-4043.53
AGGGAGTGTTTACACG	B_germinal_center	1451.99	2650.85			TTTCGATTCCGACATA	Neuron_3	566.507	-1963.41
AGGGCCTAGCCGGAAT	B_naive	1169.02	1488			CACTGTCTCGGTCAGC	Neuron_14	1270.34	-2322
AGGGCCTAGGTTGACG	T_CD4	1975.46	2077.54			TTTGACTAGGCCTTGC	Neuron_4	481.498	-2874.72
AGGGCCTAGTCACAGG	B_naive	2341.09	2980.91			TGGTACACAGTGTACT	Radial glia	279.614	-3372.09
AGGGCCTAGTGGTCAG	FDC	1389.65	1249.96			AAAGGTATCCAATGCA	Neuron_16	488.419	-3028.48
AGGGCCTCAGACCAAG	B_germinal_center	2203.02	1526.22			AGCCAGCAGGCTTTCA	Neuron_3	647.123	-2207.46
AGGGCCTCATTCCTCG	B_germinal_center	969.829	1707.7			AGATGAAGTGAGGATC	Neuron_16	1168.71	-3753.02
AGGGCCTGTGAATAAC	T_CD4	2921.84	1839.82			TGAACGTTCCTACGAA	Radial glia	107.767	-1816.99
AGGGCTCAGGTATCTC	T_CD8	1325.29	1378.34			TGAGGTTGTTGCATTG	Neuron_8	1006.29	-2862.6
AGGGCTCAGTCCTACA	T_follicular_helper	772.68	1645.01			ATAGACCTCGAGTACT	Neuron_2	1229.97	-2984.61
AGGGCTCCACAACGAG	B_naive	1243.75	1108.6			CGAGTTAGTGGAACAC	Radial glia	-467.728	-2202.65
AGGGCTCCATATACCG	T_follicular_helper	1514.14	3069.8			ATCAGGTGTCACCGCA	Neuron_13	-30.881	-2173.08
AGGGCTCTCCATGAGT	B_germinal_center	879.856	2182.28			CTCACTGCAGACCCGT	Neuron_2	954.507	-4016.68
AGGGCTCTCCATTTGT	B_germinal_center	1083.58	1743.59			TTTCGATAGCATGGGT	Neuron_4	606.098	-2819.01
AGGGCTCTCCGGCAAC	B_memory	1806.9	3053.58			TCGCAGGGTCGCACAC	Neuron_3	383.458	-2278.77
AGGGCTCTCTGAGCAT	B_germinal_center	1277.19	3221.54			CCGGACACACAGACGA	White Blood Cells	666.673	-3732.05
AGGGTCCAGAAACACT	FDC	1447.9	3156.18			TGTGATGCAGATACTC	Neuron_4	967.021	-2109.86
AGGGTCCAGAAACTAC	B_naive	1200.06	1188.86			AGACACTAGATGCTGG	Neuron_10	1058.14	-2190.52
AGGGTCCAGGACACTG	T_CD4	1452.5	2002.59			TTTGGAGTCCGTCAAA	Neuron_6	1338.32	-3426.28
AGGGTCCGTAGCTCGC	FDC	1655.45	1294.11			CAAAGAAAGACCAAGC	Neuron_2	1654.24	-3097.54
AGGGTCCGTTCAAGGG	B_germinal_center	3132.34	1427.99			ATCTTCAAGCCTTGAT	Neuron_9	841.454	-4097.22
AGGGTCCTCACTGAAC	B_naive	1333.08	999.3			ATTACTCCATGCGTGC	Neuron_2	431.421	-2779.51
AGGGTCCTCCATCGTC	FDC	1566.77	1476.44			AATTCCTTCACCTTGC	Neuron_1	931.708	-3951.87
AGGGTGAAGTTTCAGC	T_follicular_helper	2600.26	971.763			GGTCACGAGCCTGTGC	Neuron_3	749.496	-1988.73
AGGGTGAGTGCCTAAT	FDC	2773.47	1635.68			AGATGAATCTTTGCGC	Neuron_3	584.369	-2392.39
AGGGTGAGTGGTATGG	B_naive	2515.41	741.476			GAACGTTCATACACCA	Neuron_4	489.572	-2867.18
AGGGTGATCAGCGCAC	plasma	1369.43	1627.84			TCATCCGTCGTAACAC	Neuron_10	1160.6	-2498.15
AGGGTGATCCTCTTTC	NK	1924.44	1079.2			CCTGTTGCATACTGAC	Neuron_8	992.764	-2893.26
AGGGTTTAGGGAGGAC	B_naive	2398.96	832.664			ATCACAGAGCACCTGC	Neuron_10	791.626	-2747.41
AGGGTTTAGTCATTGC	B_germinal_center	488.688	2086.89			GGGACTCCAGACGCTC	Neuron_2	1665.9	-3086.15
AGGGTTTCACGGCACT	B_germinal_center	430.515	1552.23			CATACAGTCCGACGGT	Neuron_2	844.647	-2579.49
AGGGTTTTCCCATTCG	B_memory	1349.63	2081.36			CTCCCTCAGCAACAGC	Neuron_5	-168.731	-2358.61
AGGTAGGAGAGGTTAT	T_CD4	790.397	2248.49			ATAGGCTCACCGTGCA	Neuron_4	665.211	-2751.34
AGGTAGGAGATTGATG	T_CD4	2581.73	1735.07			GACACGCAGGTCATCT	Neuron_11	1401.34	-3202.63
AGGTAGGAGGTATAGT	FDC	929.978	2928.96			CCCTAACGTTGACTGT	Neuron_4	635.234	-2640.34
AGGTAGGAGTAAAGCT	plasma	1506.05	1582.68			TTTCACAGTACACTCA	Neuron_2	-60.956	-2223.69
AGGTAGGCAATCTAGC	B_germinal_center	2486.31	1207.88			CTGCATCCACCATTCC	Neuron_2	1413.62	-2694.69
AGGTAGGGTCACTTAG	T_CD4	690.661	1306.46			GCTACCTTCGAACCAT	Neuron_9	1225.08	-3463.24
AGGTAGGTCAATCTCT	T_follicular_helper	409.937	1715.55			GACCTTCAGTAGGGTC	Neuron_4	503.015	-2751.95
AGGTAGGTCTTCCAGC	mDC	2770.22	1824.61			TTCACCGTCGCATTAG	Neuron_6	1349.11	-3638.78
AGGTCATAGTAACAGT	B_memory	2387.41	1878.04			ACCCAAACAAGAATGT	Endothelial	-594.59	-2343.49
AGGTCATCAATTTCTC	B_memory	2686.72	2528.69			ACCTGTCTCAAGCCGC	Neuron_2	761.801	-2103.28
AGGTCATGTAGCCAGA	B_memory	936.885	2960.03			TGGCGTGTCCATCACC	Neuron_4	758.637	-2275.1
AGGTCATGTGGCCACT	T_CD4	2085.75	2799.52			CTGTACCCACCGGTCA	Neuron_10	948.546	-2510.07
AGGTCATGTTTCGATG	B_memory	2039.11	1094.71			ACCACAAAGGTACTGG	Neuron_13	54.8199	-2548.43
AGGTCATTCCTGTACC	B_germinal_center	456.508	1629.89			TTCATGTGTCTACAAC	Neuron_5	-358.23	-2683.49
AGGTCTAAGGCTAGCA	B_memory	1204.85	1296.38			TAGGAGGCAGGATGAC	Neuron_1	1015.24	-3900.53
AGGTCTAAGTCATGAA	B_naive	2491.51	2049.81			GTAGGTTGTATGCAAA	Neuron_13	-107.218	-2515.84
AGGTCTACACGCAGTC	NK	2214.5	3142.4			TCGAACAGTAGATCGG	Neuron_2	327.851	-3421.7
AGGTCTATCCACAAGT	B_germinal_center	2430.01	985.446			GATTGGTTCTTTGGAG	Radial glia	151.633	-1726.39
AGGTGTTAGCAACTCT	pDC	2037.7	2077.32			GAGCCTGCACTGAATC	Neuron_2	1250.7	-2301.56
AGGTGTTAGTGCACAG	B_germinal_center	1137.19	2835.42			CAGGGCTAGACTCTAC	Neuron_2	404.658	-2868.23
AGGTGTTAGTTGGCTT	T_CD4	1936.79	2102.75			AAAGTGATCTAACACG	Neuron_4	1007.26	-2262.14
AGGTGTTCAGACACAG	B_naive	1317.05	950.961			CTAACCCGTCCGAAAG	Neuron_13	-164.823	-2493.16
AGGTTACAGAGCAAGA	NK	2874.09	1730.74			CTACCTGGTCACTGAT	Neuron_5	-221.845	-1777.78
AGGTTACAGCATCCCG	B_germinal_center	730.005	1837.99			ATTGTTCTCCCATAAG	Neuron_5	-527.645	-2040.44
AGGTTACCAAGACGGT	plasma	1182.41	1971.45			GTAAGTCCATACCACA	Neuron_3	544.103	-2407.39
AGGTTACCAAGAGAGA	B_germinal_center	2446.4	1331.8			GATCACAAGCCAAGTG	Neuron_10	874.176	-2722.95
AGGTTACCACTCCACT	B_naive	2429.95	2990.27			CCCGGAAAGATTGAGT	Neuron_16	1513.35	-3446.31
AGGTTACCACTTCTCG	B_naive	3103.42	1314.77			ATTGGGTCACCCATAA	Neuron_3	618.54	-2182.88
AGGTTACGTAGCGCCT	B_naive	2123.87	1573.36			CCTCACAGTTGGTACT	Neuron_11	1319.8	-3143.54
AGGTTACGTAGCTGCC	B_germinal_center	1020.3	3006.51			ATCACGATCTCTTCAA	Radial glia	-279.491	-3530.83
AGGTTACGTCTGTCAA	B_germinal_center	1048.7	2030.55			TAAGCGTCAGCTGGTC	Neuron_12	513.381	-4158.38
AGGTTACGTGAATAAC	T_follicular_helper	1913.29	3125.27			ATCGATGGTTCCACGG	Neuron_5	19.9177	-1987.94
AGGTTACTCGCCTTTG	plasma	2468.03	992.6			GGATGTTGTGATTGGG	Neuron_2	1009.57	-1981.63
AGGTTGTAGCACTCGC	NK	2561.39	2482.08			CTCAGTCAGTTTCGAC	Neuron_8	834.881	-2934.92
AGGTTGTCACATACTG	NK	1928.47	1382.08			GGGTTTACACTCCGGA	Neuron_1	849.749	-4028.41
AGGTTGTCACGTAGAG	B_naive	1100.3	1055.95			CTGAGCGGTTGCAACT	Neuron_11	1331.04	-3194.01
AGGTTGTCACTGAATC	B_naive	2249.21	2289.05			TACTTACCACGTAACT	Neuron_1	985.683	-3553.16
AGGTTGTGTATATGGA	B_memory	2030.53	539.453			GGTGATTCAAACAGGC	Neuron_3	434.466	-2558.18
AGGTTGTGTCGAGCTC	T_CD4	1303.52	2330.71			GCGAGAAAGGCAGGGA	Neuron_3	524.697	-2225.34
AGGTTGTGTTAAACCC	B_naive	1957.58	707.676			TTGTGGATCGAACTCA	Neuron_4	491.38	-2838.35
AGGTTGTTCTTTCGAT	B_memory	2147.95	1450.46			TCAGGTAAGGGTTTCT	Neuron_8	985.78	-2854.19
AGTAACCAGAGATTCA	B_naive	2290.6	2974.44			AACAAGAAGCTAATGA	Neuron_2	1670.53	-3049.95
AGTAACCAGCACCTGC	B_memory	811.646	1501.54			TCTTTGACAACTGGTT	Neuron_5	-775.669	-2878.35
AGTAACCCACAATGTC	FDC	555.081	1840.53			GTGCAGCGTGAGAACC	Neuron_3	357.73	-2136.03
AGTAACCGTAAGGAGA	B_germinal_center	3080.97	1679.8			CTGCTCACACCACATA	Neuron_16	1453.37	-3483.62
AGTAACCGTGGTACAG	B_germinal_center	1015.17	2092.9			GGAGATGGTATCGCGC	Neuron_7	895.531	-3825.79
AGTAACCTCATTCATC	plasma	1131.51	3070.16			GGGATCCGTTCGTGCG	Neuron_7	1328.59	-3123.5
AGTAACCTCTGGCTGG	T_CD4	2292.81	1476.86			TACCTCGCAGCTACCG	Neuron_8	892.789	-2754.39
AGTACCAAGGCACTCC	B_germinal_center	1738.36	3035.58			GTGTGGCTCACCTTGC	Neuron_1	822.915	-4000.96
AGTACCACACGGCGTT	B_germinal_center	2633.98	1114.1			TCCTGCATCGTAACAC	Neuron_13	171.701	-1921.68
AGTACCACATCGTTCC	B_germinal_center	1220.65	2998.35			AGTGCCGTCTTAGTTC	Neuron_3	400.416	-2607.95
AGTACCATCCAAGAGG	B_naive	1009.98	1376.02			CTAAGTGTCCAGCACG	Neuron_2	1296.9	-2489.38
AGTACTGAGCACACAG	T_CD4	2775.78	1789.31			TCCATGCCAGGTCTCG	Neuron_14	1223.46	-2262.01
AGTACTGAGCAGATAT	T_CD4	389.931	1630.62			AGTTCGAGTAACGTTC	Radial glia	-346.076	-2053.34
AGTACTGAGGAGTACC	B_naive	2998.65	1405.33			TACCTGCCAATATCCG	Neuron_9	950.222	-4054.17
AGTACTGCACGATTCA	B_germinal_center	2585.48	898.759			GCCCAGACACAGAAGC	Neuron_3	551.865	-2129.26
AGTACTGCACTCCTGT	T_CD8	3138.82	1902.33			ATTACCTAGCTGTCCG	Neuron_6	1218.68	-3654.66
AGTACTGGTATACAGA	B_germinal_center	1837.22	2006.48			ATTCATCTCACTTATC	Radial glia	-438.234	-2586.49
AGTACTGGTGGGATTG	B_naive	2243.25	3075.74			GTCGAATAGTCTTCGA	Endothelial	-632.158	-2175.96
AGTACTGTCGGTAGAG	plasma	1296.14	3067.45			ATGGGTTCATCTAGAC	Neuron_1	1315.16	-3632.83
AGTACTGTCTATACTC	T_CD4	1516.4	2164.99			CGTCCATTCAAATGAG	Neuron_5	-175.671	-2292.1
AGTACTGTCTGAATCG	B_naive	3111.57	1395.75			TGACGCGCACCACTGG	Neuron_7	1145.31	-1872.18
AGTACTGTCTTGCGCT	B_germinal_center	629.856	2001.33			GGCTTTCCAGGCCTGT	Neuron_3	457.776	-1877.33
AGTAGCTAGAACAAGG	B_naive	2319.53	3002.71			CGGACACTCTGTGTGA	Neuron_5	-139.688	-2584.96
AGTAGCTAGCTGACCC	plasma	2047.65	2816.88			ATTCATCGTCTGTGGC	Neuron_3	539.742	-2218.37
AGTAGCTAGGCTCTCG	T_CD4	2658.8	1802.84			AGAAGCGGTGATAGAT	Neuron_2	1610.16	-3055.5
AGTAGCTAGTGTCATC	B_naive	3082.01	2305.21			TCCTTTCGTTCAGTAC	Neuron_1	1245.69	-2909.5
AGTAGCTCACGCTGCA	T_follicular_helper	929.749	1631.49			TCTGGCTAGCGAGTAC	Fibroblast	197.558	-2794.06
AGTAGCTCAGTCAGAG	T_CD4	2593.62	1839.62			ACGTAACCAAGAGAGA	Neuron_9	1140.55	-3243.95
AGTAGCTGTCCTCCAT	T_CD4	1825.82	1472.79			TTACCATCAGAGGCTA	Neuron_6	751.933	-3555.62
AGTAGCTGTCGTACAT	B_naive	2043.16	590.941			AACCACAAGTAACGAT	Neuron_3	678.394	-2142.4
AGTAGCTGTGAGACCA	myeloid	2777.84	1527.28			CGGCAGTCAGAATTCC	Neuron_15	-507.54	-1931.39
AGTAGCTTCTCATGGA	B_germinal_center	2430.06	967.359			TCCGGGACAGATCATC	Radial glia	115.861	-1754.29
AGTAGTCAGAAACTGT	B_germinal_center	1561.56	3146.44			ACAGGGACAGGTGTGA	Neuron_6	776.992	-3358.78
AGTAGTCAGAGGTATT	T_follicular_helper	2758.58	2026.32			TCGGGCACACCTCGTT	Neuron_3	592.24	-2356.5
AGTAGTCAGTCTCCTC	B_germinal_center	2580.87	3000.79			TAATCTCGTAAGCTCT	Neuron_3	490.751	-2274.94
AGTAGTCCATGGGAAC	T_CD4	1849.66	2111.79			CCCAACTAGTCACTGT	Neuron_4	712.183	-2304.96
AGTAGTCCATTGAGCT	B_naive	1625.59	2637.39			GGTCACGTCATTACTC	Neuron_10	942.321	-2538.9
AGTAGTCGTCATGACT	B_naive	2490.89	2784.81			GCTACAACAGCAATTC	Neuron_6	1329.34	-2827.77
AGTAGTCGTCCAGCGT	B_naive	1229.16	1247.7			CCTTGTGTCAGACCTA	Neuron_1	961.304	-3904.85
AGTAGTCGTCGTTGGC	T_CD4	1127.27	2384.86			TCGGGCACACCGTGCA	Neuron_10	1001.38	-2521.12
AGTAGTCGTGAATGTA	B_germinal_center	1401.85	3020.69			CATCCCACAGTCAGCC	Neuron_9	1006.26	-3406.76
AGTCAACAGGCGTTAG	B_germinal_center	1013.48	2122.08			ACCAACAGTTAAAGTG	Neuron_2	1359.21	-2809.25
AGTCAACCAAACGTGG	B_germinal_center	1236.72	3012.26			GAAATGAAGCATTTGC	Neuron_12	417.886	-4150.98
AGTCAACCACCGAATT	B_germinal_center	1724.09	673.328			TCACTATGTGTGGTCC	Neuron_2	1581.65	-3137.31
AGTCAACCAGTTGGTT	B_memory	1061.68	1236.74			CCCAACTAGCTCGAAG	Neuron_6	1424.57	-3496.82
AGTCAACTCATCGGGC	B_memory	761.277	2849.83			GTAACCATCCAGCACG	Neuron_2	1056.48	-2179.79
AGTCAACTCATTGTGG	B_germinal_center	768.281	2045.97			GCTACAATCCTACCGT	Neuron_11	1316.07	-3283.67
AGTCAACTCCCTCAAC	T_CD8	2095.31	1495.02			AAAGGATCAAGCGAGT	Neuron_2	1686.34	-3003.8
AGTCAACTCTACGGGC	B_germinal_center	1757.22	1818.78			GCAGTTACAGCTTTCC	Radial glia	-405.429	-3119.13
AGTCACACAACTGTGT	B_naive	944.178	1487.72			CACAGATGTACAGGTG	Neuron_16	1233.84	-3819.68
AGTCACACATCGAAGG	B_germinal_center	2764.85	2186.2			ATCAGGTGTACGATTC	Neuron_1	922.56	-1979.73
AGTCACAGTACGATGG	T_CD4	2765.4	2185.87			TATTTCGAGGTACCTT	Neuron_15	14.518	-1601.71
AGTCACAGTTATAGAG	B_germinal_center	2340.88	1467.7			AGAGCAGAGAATCTAG	Neuron_6	1135.98	-3572.7
AGTCACATCGTTAGTG	B_germinal_center	567.376	2572.6			CCTCTAGGTATAGGAT	Neuron_1	1482.31	-2749.14
AGTCACATCTATACTC	B_germinal_center	1823.11	2916.85			GATGTTGTCGTAACTG	Neuron_2	1498.8	-2574.13
AGTCATGAGATCGGTG	B_naive	1724.13	1595.43			GACAGCCGTTTGTTCT	Neuron_11	1416.23	-3305.47
AGTCATGCACTTGGGC	B_memory	2057.01	1070.49			CTGGCAGCACAACATC	Neuron_1	843.34	-4070.33
AGTCATGGTCCTCCTA	T_CD4	531.102	1564.52			CGTTGGGGTCGCCTAG	Neuron_7	218.407	-2659.01
AGTCATGGTCGCACGT	B_naive	2359.84	3057.42			CGATGCGAGGATTTGA	Neuron_3	589.104	-1802.03
AGTCATGGTGCCTTCT	T_CD4	450.983	1817.27			AAACGAAAGCTATCTG	Neuron_5	-305.075	-1855.24
AGTCATGGTTCAGGTT	B_germinal_center	2754.55	1051.61			TAGACTGAGGTCCAGA	Neuron_8	939.192	-3025.85
AGTCATGTCTCCAAGA	B_germinal_center	1379.84	2958			TACGGTAAGAGTCACG	Neuron_2	1154.2	-2318.37
AGTCTCCAGTCCCAGC	B_naive	2241.07	834.129			ACTTAGGAGCACGTCC	Neuron_7	884.817	-4090.81
AGTCTCCCAGTTAGGG	B_germinal_center	2209.62	2513.2			TCACACCTCACGTCCT	Neuron_3	795.297	-2070.09
AGTCTCCCATCCGATA	plasma	2027.36	752.231			GCATTAGCATTGTCGA	Neuron_13	-132.626	-2527.88
AGTCTCCGTCCTTGTC	T_CD4	772.295	2217.78			GAAGCCCCATCGCTGG	Radial glia	-449.253	-2036.54
AGTCTCCGTTCAAAGA	B_naive	2888.13	2344.47			ATGCATGAGTAGAGTT	Neuron_3	432.89	-2493.63
AGTCTCCTCCTACTGC	T_CD8	1732.93	3256.41			CCGGACATCCCATACC	Neuron_3	547.174	-1909.1
AGTGACTTCCAGCTCT	B_naive	1220.09	1409.89			CTATAGGAGACCATTC	Neuron_3	478.322	-1843.33
AGTGATCAGAAGCGCT	B_naive	1786.66	2191.65			CCTCCTCTCTCTCGAC	Neuron_1	1610.54	-2951
AGTGATCAGCAAGTGC	B_germinal_center	1933.2	1867.94			CTACATTTCGCTACGG	Neuron_2	667.087	-1381.74
AGTGATCAGGTAATCA	B_germinal_center	1946.46	2516.06			CAACAGTAGTACTCGT	Neuron_5	-186.235	-2769.61
AGTGATCCACAAAGCG	B_naive	2689.57	1594.09			CCGCAAGTCTTCACGC	Neuron_6	340.881	-3702.7
AGTGATCTCTTCACAT	B_germinal_center	2166.79	1589.67			CGGACACGTGTATACC	Fibroblast	394.087	-2946.92
AGTGATCTCTTGGTGA	B_naive	1000.47	1278.2			AGTCTCCCACCTCTAC	Neuron_1	1680.29	-2960.89
AGTGCCGAGGGATGTC	T_CD4	694.693	1177.05			CATGAGTCACGTACTA	Neuron_6	1373.04	-3560.96
AGTGCCGCATTGAAAG	T_CD4	1863.96	1532.07			TCCTTCTAGAACTGAT	Neuron_11	1521.47	-3382.08
AGTGCCGTCGCATAGT	B_germinal_center	2645.87	1006.51			TGAGTCATCTAGCATG	Neuron_3	349.893	-2126.84
AGTGCCGTCGGAGTGA	B_germinal_center	1002.2	2206.17			AACCTGAGTTCGTACA	Neuron_13	17.973	-2531.47
AGTGTTGAGAAGCGGG	B_germinal_center	1810.91	2467.02			GGCGTCATCCGTGACG	Neuron_3	371.901	-2167.13
AGTGTTGAGTTGGCTT	T_CD4	1242.97	2253.99			CCCTAACCACCAGGTC	Neuron_6	489.146	-3730.25
AGTGTTGTCATGCATG	B_germinal_center	2742.92	1885.12			AGCTTCCGTAGATTGA	Neuron_3	569.749	-2431.53
AGTTAGCAGGTAGTAT	B_germinal_center	415.685	1669.8			ACTGTCCCATAGGTTC	Neuron_11	1201.88	-3836.19
AGTTAGCCACCAGCTG	T_CD4	756.118	2427.26			TCCTTTCAGGCGAACT	Neuron_5	-32.0075	-1682.81
AGTTAGCGTCACATTG	B_naive	2644.35	2918.72			CCCTTAGCACCTCTAC	Radial glia	85.7925	-4175.3
AGTTAGCTCACGAACT	B_germinal_center	1479.22	2756.72			ACCTGAAAGAGCAGCT	Endothelial	177.284	-2568.22
AGTTAGCTCAGACCTA	T_CD4	1721.91	1498.38			CGATCGGGTCAGCTTA	Neuron_2	1005.89	-2256.73
AGTTAGCTCATCGCCT	B_germinal_center	1654.68	2098.84			TGCGGGTTCACCTCTG	Fibroblast	1459.1	-2259.19
AGTTAGCTCTGATGGT	T_CD4	1236.05	969.513			TGAATCGTCACCTCGT	Neuron_1	897.794	-3733.95
AGTTCCCAGCCTGTGC	B_germinal_center	1014.85	2314.28			AGAGAGCAGCAAGTCG	Neuron_6	850.906	-2278.69
AGTTCCCAGTCACTAC	B_naive	1059.67	1438.04			TCGCTCAGTTCGTACA	Neuron_4	617.02	-2916.73
AGTTCCCCACGTGTGC	B_memory	695.674	2705.82			TGTAACGCAGTATTCG	Neuron_11	1422.3	-3169.83
AGTTCCCCATCGTGCG	B_memory	1402.11	954.229			CTCAATTGTTTGGAAA	Neuron_1	960.099	-3841.32
AGTTCCCGTAACACGG	plasma	1644.78	3187.08			TTCCGGTGTTCCAAAC	Neuron_2	701.537	-2289.52
AGTTCCCGTTCGATTG	plasma	1208.79	3158.91			ATAGAGAGTACTGCCG	Neuron_2	1640.12	-2739.38
AGTTCCCGTTTGAACC	B_germinal_center	1391.61	2868.16			CTGTCGTAGGTCGTGA	Neuron_10	1042.82	-2591.89
AGTTCGAAGCTGTTCA	B_naive	1097.93	1264.48			GTAGGTTGTTTCCCAC	Neuron_3	523.431	-2012.54
AGTTCGAAGGTAAAGG	B_germinal_center	848.298	2242.22			AACCTTTTCGCTCATC	Radial glia	-328.284	-3115.82
ATACCGAAGCGAGGAG	FDC	540.152	1249.86			ACCTGAACAGCACAAG	Radial glia	-204.697	-3060.84
ATACCGAAGTCACTGT	B_naive	839.243	2904.43			TTTAGTCCATCGGATT	Neuron_13	-99.8786	-2508.37
ATACCGAAGTCGAAGC	B_germinal_center	2083.21	3139.87			ACTGATGTCGTTGCCT	Radial glia	54.8913	-3590.87
ATACCGACAATACGAA	B_germinal_center	610.06	2533.72			TGATTCTTCGATCCCT	Neuron_12	576.161	-4184.89
ATACCGAGTACTTCCC	myeloid	2886.99	2515.9			ACATCGATCAAACTGC	Neuron_6	1160.11	-3044.65
ATACCGATCTATACGG	FDC	498.837	2459.97			CTTCTAACAAGCGGAT	Neuron_1	583.397	-4158.78
ATACCGATCTCTCAAT	T_follicular_helper	2191.08	1612.19			ATGACCAAGAAGCGCT	Endothelial	1023.27	-2853.54
ATACCTTAGCAATAGT	B_germinal_center	1320.51	2697.53			GTTGTGATCTCCGTGT	Neuron_7	1003.66	-3761
ATACCTTAGGTAAGTT	B_germinal_center	2659.57	1110.1			GCGGATCTCTACTGCC	Neuron_14	1370.11	-2514.56
ATACCTTAGTTCATGC	B_memory	1299.98	1491.08			CGGACACAGAACTTCC	Neuron_6	1186.59	-3505.62
ATACCTTAGTTGGGAC	T_CD4	712.336	1330.19			ACCACAATCACACCGG	Radial glia	-579.445	-2340.22
ATACCTTTCTCTGCTG	B_germinal_center	1058.13	1799.81			CTTCAATTCAAGAATG	Fibroblast	369.7	-3031.29
ATACTTCAGACGCTCC	plasma	2334.41	1248.31			AGAAGTAGTTAGAAAC	Neuron_2	1469.65	-2716.67
ATACTTCCAATGGCAG	T_CD4	1454.84	2222.59			TGGCGTGCATGAGGGT	Neuron_4	981.433	-2083.25
ATACTTCCACGCGTCA	FDC	2700.42	1333.47			CATTGAGGTACCTATG	Neuron_6	1278.07	-3671.2
ATACTTCGTTACTCAG	T_CD4	2368.91	1942.83			ATACTTCTCGCTCCTA	Radial glia	80.6985	-3167.67
ATACTTCTCCCGTTGT	B_germinal_center	1581.45	2952.31			CTGCTCACATCTTAGG	Neuron_6	1451.4	-3496.54
ATACTTCTCGCTCTAC	plasma	1067.86	1895.09			GAATCGTTCTGGACCG	Neuron_6	1391.45	-3464.54
ATAGACCAGAGGGCGA	T_CD4	441.483	1940.01			GTGGCGTGTACGAGCA	Neuron_7	1320.34	-2992.88
ATAGACCCATGAGAAT	NK	1162.58	871.016			AATTCCTAGCCTGTGC	Neuron_6	1347.45	-3288.94
ATAGACCGTAACGCGA	FDC	1984.63	1038.14			TGTGTGACAACACGAG	Neuron_12	942.861	-3995.88
ATAGACCGTATGTCTG	T_follicular_helper	634.377	1891.05			ATGGAGGGTGTTTCTT	Neuron_11	1461.41	-3277.29
ATAGACCGTCGACTGC	pDC	2443.31	2790.15			AATCACGGTTAGGCTT	Neuron_11	1419.32	-3205.95
ATAGACCGTCTTCATT	B_germinal_center	1395.55	2683.71			ATGACCAAGCCGTTGC	Neuron_3	411.78	-2253.88
ATAGACCGTGAGTCAG	myeloid	2870.93	1642.33			GACATCAAGGAAGTAG	Neuron_2	1625.06	-2906.48
ATAGACCGTGGCTTAT	T_double_neg	637.921	2741.06			GCCATGGTCGCCGAGT	Neuron_5	-24.1548	-2516.68
ATAGAGAAGCAACTTC	T_CD4	1691.34	2979.9			GATTGGTGTGACAACG	Neuron_3	487.483	-1934.86
ATAGAGAAGTACTGTC	T_CD4	3235.55	1978.94			TCAATTCCATCGTTCC	Neuron_8	1089.32	-3107.09
ATAGAGAAGTAGTCAA	T_CD4	1518.56	2047.48			TCCTTTCTCTGAGAGG	Neuron_4	799.843	-2276.08
ATAGAGACAAAGCAAT	B_memory	2691.43	1141.56			TGGCGTGTCCACAGCG	Fibroblast	203.533	-2769.19
ATAGAGACAGCTTCGG	T_CD8	3030.07	2388.6			AAGGTAAAGTACGAGC	Neuron_2	945.256	-4048.13
ATAGAGACAGTAACAA	NK	1342.98	2085.65			GTGGGAACACATACGT	Neuron_4	917.305	-2236.38
ATAGAGAGTTCTTCAT	B_germinal_center	524.364	1998.22			GAATCACGTCTACACA	Radial glia	-616.086	-2494.79
ATAGAGATCGTCGACG	NK	1571.15	1657.06			TTCAATCAGGCAGGTT	Neuron_1	1246.8	-3803.73
ATAGAGATCTATGCCC	B_germinal_center	2115.39	536.124			GGGACAACACAAGTTC	Neuron_4	501.118	-2775.25
ATAGGCTAGCACAAAT	T_CD4	2009.55	1899.56			TCTAACTAGCTGGCTC	Neuron_1	897.377	-3629.89
ATAGGCTAGGGTTTCT	T_CD4	1454.47	2091.34			GAGACCCTCTCTCTTC	Neuron_5	-801.756	-3002.17
ATAGGCTAGTGTAGAT	B_germinal_center	552.671	2568.11			AACACACTCGTTATCT	Fibroblast	1528.67	-2182.75
ATAGGCTCACTGCTTC	B_germinal_center	2181.85	1803.94			GATCATGCAACCGACC	Radial glia	-541.957	-2498.58
ATAGGCTCATTCTTCA	B_germinal_center	1277.71	2681.02			GGGACCTAGCAACCAG	Neuron_4	1063.5	-2174.87
ATAGGCTGTACGTGAG	B_memory	1183.49	1226.01			CGAATTGTCCCGTGTT	Neuron_8	917.363	-2852.31
ATAGGCTTCGAGCACC	B_germinal_center	1673.19	1985.62			GGGCTCAAGTAGGTTA	Neuron_10	1338.29	-2842.54
ATATCCTCACACCTTC	NK	2029.05	1291.77			TTACCATGTCCGTACG	Neuron_4	514.857	-2996.41
ATATCCTGTCCACAGC	B_naive	957.568	1243.54			ATGTCTTGTCGACTTA	Neuron_1	886.418	-3947.82
ATATCCTGTTCAATCG	B_germinal_center	2471.84	1169.91			TTTGTTGCAGAGATGC	Neuron_12	583.595	-4123.19
ATCACAGAGGTCGAGT	B_naive	1112.52	1619.98			TCTCACGCATGTCGTA	Neuron_2	791.324	-2097.48
ATCACAGAGTCTCTGA	B_germinal_center	1736.97	2719.07			CAACGGCTCCGGCTTT	Neuron_2	1651.88	-2858.02
ATCACAGAGTGAGTGC	plasma	1870.02	995.078			AGTGACTTCTGCTTAT	Neuron_2	1236.94	-3061.09
ATCACAGCAAGTGTCT	B_naive	1572.24	1577.74			TTTCAGTTCAGCTGAT	Neuron_2	1006.78	-3988.89
ATCACAGCACGCTATA	B_germinal_center	2311.36	1299.9			TTACCGCCACTAGAGG	Radial glia	659.344	-3997.34
ATCACAGGTACCGTGC	plasma	750.978	1688.92			TTACCGCAGTGGTGGT	Neuron_13	-346.289	-1803.8
ATCACAGGTGGTCTGC	pDC	2839.27	1417.43			CTCCACAGTCCAGTTA	Radial glia	-474.233	-2146.27
ATCACAGTCGACATTG	B_germinal_center	636.494	2315.56			AAACCCAAGACAGCTG	Radial glia	1536.41	-3261.23
ATCACGACACTACCCT	B_germinal_center	849.982	1758.74			TGAGGGAGTGGGTATG	Neuron_1	1323.19	-2730.14
ATCACGAGTATCAGCT	plasma	710.322	1973.57			GGTGTCGGTGAATGAT	Neuron_10	1153.33	-2550.05
ATCACGAGTCTTTCAT	B_naive	1210.41	1412.53			CATGGTAAGGCACAAC	Neuron_6	1361.48	-3640.95
ATCACGAGTGGTCCGT	plasma	2072.45	2660.07			GAAGAATTCCAGCCTT	Neuron_2	415.588	-2662.91
ATCACTTAGTTCCGTA	B_germinal_center	1965.34	2539.99			CATTGTTCAACACACT	Neuron_4	881.793	-2271.17
ATCACTTCATGAATAG	T_CD8	1850.51	1633.44			TCCTCCCCAACCGGAA	Neuron_6	1253.91	-3664.29
ATCACTTCATGAGATA	NK	737.339	2559.19			GTGTTAGCACCTCTAC	Neuron_4	680.157	-2674.8
ATCACTTGTCTGTGTA	T_CD4	2634.86	1627.02			ACGGTTAAGGTGATCG	Neuron_2	1613.13	-2758.38
ATCACTTGTCTTTATC	B_naive	2240.61	895.22			TCACGCTCAAATGATG	Neuron_1	1414.25	-2869.5
ATCACTTGTGCTATTG	B_memory	1355.64	1434.81			GCTTTCGGTAACAGTA	Neuron_2	664.391	-2327.11
ATCAGGTAGAACTCCT	myeloid	1998.16	2461.98			TTACCATCAGTAGAAT	Neuron_12	729.858	-4076
ATCAGGTAGATGAAGG	B_naive	3074.32	1897.33			AACCATGGTCATCAGT	Radial glia	-511.629	-2284.33
ATCAGGTAGCGACTGA	B_naive	644.051	1121.3			TCCACCATCGCTAAAC	Neuron_8	859.039	-2953.88
ATCAGGTAGGCGTTAG	B_germinal_center	2570.97	3011.06			ATGACCACAGCCTACG	Neuron_1	939.105	-3934.22
ATCAGGTCAGTAGATA	B_naive	842.682	1234			ACAAGCTTCTTCTGGC	Neuron_6	970.723	-4018.12
ATCAGGTGTCGATTCA	T_CD4	2656.09	2222.68			CTAGACACACACGTGC	Neuron_1	782.225	-4130.52
ATCAGGTGTCGTCATA	B_naive	934.015	1524.12			TTGCATTCACCGTACG	Neuron_1	1195.89	-3766.71
ATCAGGTGTGAGATAT	T_follicular_helper	2155.99	2795.28			TAATCTCAGCGCCGTT	Neuron_6	988.985	-2778.04
ATCAGGTTCACGTAGT	B_germinal_center	1279.27	2853.9			ACCCTTGCATAGAGGC	Radial glia	-374.526	-2174
ATCAGGTTCCAAGCAT	mDC	2288.13	1898.7			GTGAGTTCAAACTCGT	Neuron_6	1276.79	-3692.19
ATCATTCCAATAGGGC	B_germinal_center	1920.32	2675.86			CTGAGGCGTGCTCCGA	Neuron_15	0.363068	-2056.48
ATCATTCCATCCTTGC	FDC	965.417	2201.63			CTTCAATAGGCCGCTT	Endothelial	244.356	-2102.29
ATCATTCCATTCTTCA	B_naive	1459.84	1145.11			TGTCCACAGTCCGCGT	Fibroblast	1580.72	-2349.91
ATCATTCGTATCAGGG	T_follicular_helper	1624.99	2843.32			TCGCTTGAGTGGACTG	Neuron_14	1386.61	-2522.36
ATCATTCGTTCTATCT	T_follicular_helper	2975.61	2328.81			AACTTCTTCACTACGA	Neuron_14	1363.6	-2438.93
ATCATTCTCAAGTCTG	B_naive	1358.97	1354.54			AAAGGTATCAGACTGT	Neuron_3	838.484	-2034.08
ATCATTCTCATAGGCT	T_CD4	1070.83	2479.98			ACGGTTAGTGCATACT	Neuron_1	1052.79	-3837.77
ATCATTCTCGGTTCAA	B_germinal_center	1985.91	2387.76			ATCGTAGCATGAATAG	Neuron_14	1319.96	-2544.25
ATCATTCTCGTCAAAC	B_naive	2156.38	1091.72			ACTATTCCATGCCATA	Neuron_7	1672.87	-3048.78
ATCCACCAGCTCTTCC	T_CD4	511.274	1395.27			CCCATTGAGCCATCCG	Neuron_3	567.159	-1996.63
ATCCACCAGGGTAGCT	B_germinal_center	1204.23	1858.52			GAGATGGGTTGCTCCT	Neuron_1	1577.74	-3225.18
ATCCACCAGTCATGCT	B_naive	2638.55	2755.55			CACTAAGCAAAGAGTT	Neuron_7	1238.71	-3681.17
ATCCACCAGTGACACG	T_follicular_helper	1191.93	1860.04			GCATGATAGGTCCCTG	Neuron_8	1134.61	-3023.57
ATCCACCAGTTCATGC	T_CD4	1515.89	2021.88			AAGTTCGTCCGAAGGA	Neuron_4	884.967	-2314.72
ATCCACCCACATTCGA	B_naive	2111.61	1597.62			ACTTCGCAGTGGTTGG	Neuron_12	362.252	-4185.03
ATCCACCGTAGGCAGT	B_germinal_center	1341.06	3017.74			CTGTATTGTCTCAGGC	Neuron_16	1562.38	-3319.25
ATCCACCGTATAGCTC	B_germinal_center	663.492	2163.46			ATCGTCCAGACTACGG	Neuron_7	1422.03	-3581.05
ATCCACCTCACTCTTA	NK	1894.76	1397.83			ACCCAAATCCATCTAT	Neuron_5	-87.3263	-1705.73
ATCCACCTCCGCTGTT	plasma	1905.89	2813.86			GGAAGTGTCCTCCACA	Neuron_1	934.119	-3545.59
ATCCATTAGAGCGACT	B_naive	1048.79	1082.66			ACGTCCTCATAAGCGG	Neuron_5	-75.4052	-2548.59
ATCCATTAGGAACTAT	B_germinal_center	1924.4	2588.45			CTAAGTGCATCGTCCT	Neuron_5	676.048	-2474.66
ATCCATTAGGTAAGAG	B_naive	1689.65	3065.91			CTAACTTCATTGCCGG	Neuron_15	-146.487	-1650.73
ATCCATTCAGTGACCC	T_CD4	2367.37	1801.1			AACCTGAAGGAATCGC	Neuron_16	992.869	-3978.77
ATCCATTCATAGTCGT	B_germinal_center	1351.02	3129.63			TAGGTACAGTAACCGG	Fibroblast	307.882	-1862.42
ATCCATTCATTGAAAG	B_germinal_center	2616.91	2093.43			CTTCGGTGTAGCGTCC	Neuron_5	-810.434	-2996.84
ATCCATTGTTTGCAGT	FDC	508.444	1407.62			GAATCACTCTAAGCCA	Neuron_1	1672.13	-3063.25
ATCCATTTCCACTTCG	plasma	2020.11	2698.68			GCCCGAACAACCCTAA	Neuron_15	-587.81	-2035.87
ATCCATTTCTAACGCA	B_naive	504.535	1471.11			TTACCGCTCCCTCATG	Neuron_4	512.336	-2792.01
ATCCCTGAGGTGTGAC	T_CD4	2668.56	1692.77			GCAACATGTAGGGAGG	Neuron_6	799.502	-3446.65
ATCCCTGCAGCCGGTT	B_germinal_center	1121.53	968.631			AGTCTCCCATCCGATA	Neuron_3	823.198	-1849.19
ATCCCTGCAGGCATTT	mDC	2510.64	1902.95			CACGTTCGTGGCAACA	Radial glia	-240.061	-2079.14
ATCCCTGGTATCCTCC	NK	1310.66	2168.11			CTGTACCGTGCACATT	Neuron_4	843.138	-2214.77
ATCCCTGTCCTAAACG	T_CD4	1050.5	2746.58			TTGGATGTCTATGCCC	Choroid Plexus	13.3247	-2949.75
ATCCGTCAGGCCTTCG	B_germinal_center	2253.51	2748.8			GAGGGATCACCTCTAC	Fibroblast	265.359	-2896.06
ATCCGTCAGGGACTGT	plasma	1382.75	3211.74			ACCAACACAGGCGAAT	Neuron_4	456.637	-2875.92
ATCCGTCAGGTAGATT	plasma	1126.83	1798.39			GGGACTCTCAGTGTCA	Neuron_13	-107.773	-2240.83
ATCCGTCCATCACAGT	plasma	1480.59	2413.61			TCGTCCATCTAGAACC	Neuron_16	1112.36	-3840.79
ATCCGTCGTAAGGCCA	B_naive	2288.95	2845.48			CATCCACGTTGGGCCT	Neuron_1	1176.07	-3847.37
ATCCGTCGTTTCTATC	T_follicular_helper	1503.26	3128.74			TTCATTGGTGACCTGC	Endothelial	-273.892	-1823.83
ATCCGTCTCCGCATAA	T_CD4	2491.85	1831.42			GAATCACCACCAGCGT	Neuron_1	799.472	-2594.53
ATCCGTCTCGTCAGAT	T_follicular_helper	1910.29	3075.91			GGTCTGGAGATTCGCT	Neuron_3	619.022	-2193.41
ATCCGTCTCGTCTCAC	T_CD8	2033.48	1492.32			TCAGTTTAGACCATTC	Neuron_3	557.159	-2036.32
ATCCTATAGAAACCCG	T_CD4	1451.44	2205.52			GAATAGAGTCCGAAAG	Choroid Plexus	8.14308	-2803.81
ATCCTATCAAAGAACT	T_CD8	2892.91	1302.78			AATTCCTAGACCTCAT	Endothelial	1010.21	-3835.35
ATCCTATCAGTATGAA	B_germinal_center	1837.98	2848.96			ACTTAGGGTAAGCTCT	Neuron_1	1032.28	-3948.27
ATCCTATGTGTCCTAA	B_naive	803.056	2436.63			TTGCTGCCAGATCCAT	Neuron_3	617.563	-2246.08
ATCCTATGTTCAGCGC	B_naive	1858.65	3215.27			ACTCCCAGTGTGTTTG	Neuron_14	1468.9	-2471.09
ATCCTATTCATGACAC	pDC	1934.72	2114.05			ATTGTTCCAGCACAAG	Neuron_10	679.206	-2835.58
ATCCTATTCTCGGCTT	pDC	522.844	1728.28			CATTCATTCAAGTTGC	Neuron_3	649.439	-2044.78
ATCCTATTCTTAGCTT	B_naive	2769.19	2931.79			CTCCTCCGTAGCGCCT	Radial glia	51.4	-1806.66
ATCGATGAGATACCAA	B_naive	1409.92	1417.53			TACGGGCCACATATGC	Neuron_2	1490.33	-2968.33
ATCGCCTAGGATCATA	B_naive	2040.02	607.823			ATTGGGTCAGTATACC	Neuron_7	1432.58	-3494.5
ATCGCCTAGTACGAGC	B_germinal_center	1552.71	3188.51			CGGTCAGCACTCTAGA	Endothelial	1297.55	-2702.14
ATCGCCTGTAGACGTG	FDC	850.583	2358.42			TATCGCCGTTTCCATT	Neuron_16	1387.03	-2163.96
ATCGCCTGTAGCACGA	T_CD4	1690.08	3009.31			GAATCACCAAGTCCAT	Neuron_1	1122.83	-3607.61
ATCGCCTTCCCGTGAG	B_germinal_center	1965.88	2400.83			GTAACACGTCGACTGC	Neuron_1	602.932	-2195.04
ATCGCCTTCCGAGTGC	B_germinal_center	1169.86	1789.79			AGGATAATCATGAGTC	Neuron_10	1165.47	-2477.88
ATCGGATAGAGAGCCT	T_CD8	985.624	1018			GGTGAAGAGGCTTAAA	Neuron_2	997.367	-2163.21
ATCGGATCAAGTGTCT	B_naive	501.47	1752.3			ACCCTCATCGCTGTTC	Neuron_2	1176.36	-2839.12
ATCGGATCACAGTGTT	B_naive	2958.04	1896.25			ATGGGTTCACCCTTAC	Neuron_1	22.2048	-3690.77
ATCGGATTCATTCATC	T_CD4	709.963	2444.65			CGAGGCTCAACGCCCA	Fibroblast	1060.73	-3866.38
ATCGGATTCCGTGCGA	FDC	1719.16	2110.94			TCGACCTTCGTTCTCG	Neuron_4	936.164	-2167.26
ATCGGCGGTATGGAAT	B_germinal_center	2251.04	2724.2			CGAAGTTAGGCCCAAA	Neuron_4	885.352	-2111.32
ATCGGCGTCCTCTGCA	B_naive	2942.26	1439.14			CTCAGGGGTGGTTTGT	Neuron_2	817.396	-2703.21
ATCGGCGTCTGTAACG	B_naive	2005.36	1076.88			CGGAGAAGTCTTCCGT	Neuron_11	1414.05	-3451.49
ATCGTAGAGCTTCTAG	mDC	2019.24	1670.71			CACGAATTCTGCCTGT	Neuron_3	776.358	-1969.86
ATCGTAGAGGCTTAAA	B_germinal_center	2805.99	1983.92			GGTCTGGAGAATCTAG	Neuron_4	908.736	-2297.63
ATCGTCCAGCGAACTG	B_germinal_center	2096.31	2460.87			GTGAGTTTCGCCTTGT	Radial glia	1401.4	-2777.98
ATCGTCCAGCTCCCTT	B_memory	1035.44	1296.92			ACCCAAACATTCACAG	Neuron_4	526.216	-2996.93
ATCGTCCAGGTTGAGC	B_germinal_center	2939.66	1549.56			TGGAGGATCAGTGATC	Neuron_6	767.762	-3395.92
ATCGTCCAGTACAGCG	B_naive	1880.33	598.971			AGCTACAAGCTGGAGT	Neuron_3	475.898	-1857.84
ATCGTCCCAGTCGGAA	T_CD4	2083	1829.23			ATTCCATAGTGATAGT	Neuron_1	743.396	-3430.57
ATCGTCCGTGCCTAAT	B_germinal_center	2620.03	1975.23			CTGCCTACACAGCTGC	Neuron_1	1216.45	-3605.38
ATCGTCCGTTATGGTC	plasma	833.917	1293.14			CTGTAGATCAACCCGG	Neuron_1	1178.42	-3747.75
ATCGTCCGTTTGGGTT	B_germinal_center	1045.25	2280.59			TATTGGGCATCCTCAC	Neuron_2	1086.68	-2277.3
ATCGTCCTCACTTCTA	B_memory	1634.81	1904.96			TCGGGACGTAGGACTG	Radial glia	719.98	-3993.83
ATCGTGAAGGAACTCG	B_germinal_center	2973.16	1938.17			GAGTGTTTCAGCTCTC	Neuron_10	958.616	-2582.38
ATCGTGAGTCAACCTA	B_germinal_center	1099.7	1980.63			CACTGTCAGCCTCAAT	Neuron_7	863.768	-2656.58
ATCGTGAGTTAGTTCG	T_CD4	1302.57	2144.6			CGCGTGAAGAGTACCG	Neuron_6	1030.67	-3543.12
ATCGTGATCGCCACTT	NK	917.145	1433.67			AGGAGGTAGCGACTTT	Neuron_3	369.894	-2335.84
ATCTCTAAGGGCAACT	plasma	783.402	1412.88			ATGGATCTCGGCTTGG	Neuron_11	1465.54	-3429.69
ATCTCTACATAATGAG	B_germinal_center	2661.37	1068.27			TCGCTTGCAAGAGAGA	Neuron_1	630.358	-3843.89
ATCTCTAGTCCAAATC	mDC	743.813	2826.02			GTTCATTGTCCTTAAG	Neuron_5	-55.7558	-2594.47
ATCTCTATCCATACTT	NK	1101.47	2344.55			ACGTAACAGGTTCTTG	Neuron_15	-666.805	-2186.52
ATCTCTATCCCTTTGG	T_CD4	555.033	1337.97			CGTGTCTAGCGACTTT	Neuron_3	657.36	-2003.93
ATCTCTATCTTCGCTG	B_memory	2037.41	1274.78			TGGGAGAGTAGAGACC	Neuron_3	561.167	-2215.77
ATCTTCAAGGTAGGCT	B_naive	2654.07	2326.16			ACGTAGTCAAATGAAC	Neuron_4	838.004	-2536.45
ATCTTCACAAATGAAC	B_germinal_center	1282.23	1865.44			TGCATCCTCTTCGATT	Neuron_14	1383.62	-2419.26
ATCTTCAGTAAGGCCA	T_follicular_helper	1798.74	1855.76			GTTAGTGTCTTCGCTG	Neuron_8	937.945	-3000.21
ATCTTCAGTACAAACA	B_germinal_center	2531.63	1241.2			TTGCCTGTCTCCGTGT	Neuron_2	1105.19	-2239.56
ATCTTCAGTAGTTACC	B_naive	2467.43	3004.06			TCATGCCGTTCCAAAC	Choroid Plexus	191.325	-2861.29
ATCTTCAGTGGCATCC	T_CD4	2064.28	1318.1			CTGAGCGGTCGACGCT	Neuron_3	485.718	-2208.24
ATCTTCATCGTCCTCA	T_CD8	2772.39	2587.57			TGGGAAGCAGAGTGTG	Radial glia	-94.6221	-1774.11
ATGAAAGAGACGCAGT	B_germinal_center	1096.86	3019.4			CATAAGCCAAGCTACT	Neuron_1	1353.4	-2752.64
ATGAAAGAGGGCCCTT	B_naive	489.488	1555.99			CACATGAAGAGCCGTA	Neuron_3	490.84	-2110.94
ATGAAAGAGTGCACCC	B_germinal_center	1168.69	1687.64			CTCCGATGTATGTGTC	Endothelial	-9.71658	-2370.82
ATGAAAGCAACTGATC	B_germinal_center	1580.34	3076.63			CATGCGGAGACGGTCA	Neuron_11	1597.12	-3306.66
ATGAAAGCAATTGCAC	B_germinal_center	2274.39	1255.5			GGGTGAATCCACAGGC	Fibroblast	145.484	-2952.86
ATGAAAGGTACGCGTC	T_follicular_helper	2273.7	2883.69			TCCTGCAGTTGCCATA	Neuron_12	320.991	-4188.84
ATGAAAGGTTCAACGT	B_germinal_center	865.254	1834.26			GGGTCACGTCTTCGAA	Neuron_3	645.781	-1993.47
ATGAAAGTCGGTGTTA	myeloid	2677.92	1491.12			CTGTGAAAGGGTAGCT	Neuron_4	891.382	-2313.39
ATGACCAAGACATAGT	T_CD4	791.158	1144.8			CATGCCTAGCGATGAC	Neuron_5	-230.675	-1767.74
ATGACCAAGAGGACTC	B_memory	516.46	1493.39			CTACCTGGTGTGCTTA	Neuron_12	496.82	-4101.21
ATGACCAAGCCGTTAT	myeloid	1926.09	1683.09			CCCGAAGTCCGCATAA	Radial glia	-155.239	-1977.92
ATGACCAAGGTCTACT	FDC	1417.48	3053.22			GTTCATTAGAGGTTTA	Radial glia	373.146	-3993.92
ATGACCAGTAGGAAAG	T_follicular_helper	1220.17	1998.14			TTATTGCTCGGATACT	Neuron_6	1372.75	-3586.97
ATGACCATCCCTTGGT	T_CD4	865.705	2478.58			GAGGCAATCCCACAGG	Neuron_2	634.622	-1373.89
ATGAGGGGTACGATTC	B_naive	1397.85	1463.42			TAGAGTCTCCTGTACC	Neuron_6	1387.54	-3614.87
ATGAGGGGTAGGGTAC	T_CD4	2102.53	1360.31			GTTCGCTAGCTCAGAG	Neuron_11	1454.46	-3141.52
ATGAGGGGTCTTACTT	T_follicular_helper	790.689	970.938			AACCACAGTCGTCTCT	Radial glia	-757.574	-3202.15
ATGAGTCCACTCCGAG	B_naive	1963.27	1135.09			CCTGCATCAACAGAGC	Radial glia	116.134	-3075.58
ATGAGTCCATCATTGG	B_naive	1240.37	1572.23			GCGATCGCACAGTATC	Neuron_5	-496.312	-2002.57
ATGAGTCCATGTAACC	B_naive	485.992	1598.55			CTACATTTCTGCGGAC	Neuron_12	798.021	-4040.01
ATGAGTCGTGAAGCTG	B_germinal_center	1616.82	3239.16			TACCGGGGTCATGACT	Neuron_4	1057.8	-2197.51
ATGAGTCTCACTTGTT	T_CD4	1692.71	2123.94			TCGACCTCAAGCGAAC	Neuron_4	572.487	-2750.56
ATGAGTCTCCAGTGCG	B_naive	1809.31	2049.71			AAGTGAACAGGTGAGT	Neuron_3	584.188	-1910.92
ATGAGTCTCGCAGATT	B_naive	2141.89	1079.76			CAAGCTACATAAGATG	Neuron_1	977.029	-4030.65
ATGATCGAGGTAGTAT	B_germinal_center	414.964	1665.93			TCGGGCACAAGGCCTC	Neuron_3	410.815	-2120.21
ATGATCGCACACGGAA	T_CD4	842.887	1506.08			TACAGGTTCTGGGATT	Neuron_5	34.5711	-1642.84
ATGATCGCAGCAGATG	T_CD8	992.945	1183.6			AAGTCGTAGAACCCGA	Radial glia	-53.4335	-1893.03
ATGATCGGTAATCAAG	B_germinal_center	452.101	1681.78			GCCGTGACAGTAGTTC	Neuron_1	984.279	-3698.48
ATGATCGGTGGTCTTA	B_germinal_center	2239.56	1598.32			AGAAGCGGTCAACCAT	Neuron_3	414.082	-2316.82
ATGCATGAGACCAAGC	T_follicular_helper	2311.09	1738.51			GTCGAATTCGATTGGT	Neuron_6	1361.14	-3512.86
ATGCATGAGAGCATCG	B_germinal_center	743.754	1853.39			CGAGTGCTCTGTTGGA	Neuron_1	602.33	-4178.72
ATGCATGAGGATACGC	B_naive	2715.31	1752.3			TGCAGTAGTCTGATCA	Endothelial	234.486	-2736.22
ATGCATGCAACAAAGT	mDC	2594.14	2806.35			ATCGGATAGCAGCCCT	Neuron_4	606.681	-2896.73
ATGCATGCATGGCTGC	T_follicular_helper	1718.73	2994.13			GCGGAAAGTCCATACA	Neuron_1	1162.33	-2643.58
ATGCATGGTAGCGTCC	B_memory	487.864	2327.82			TTTGATCTCTTGTTAC	Neuron_2	596.957	-2334.49
ATGCCTCCAAGCCCAC	FDC	1240.73	1512			ATCGTAGAGGAGCAAA	Neuron_5	-260.343	-2755.77
ATGCCTCCATGAGGGT	B_germinal_center	1879.28	2931.25			CATGAGTAGTGATAGT	Neuron_2	1470.49	-2604.34
ATGCCTCCATTGACAC	plasma	2619.29	1067.94			GATGATCTCCTTCGAC	Neuron_6	963.126	-3456.54
ATGCCTCTCTGCGAGC	B_germinal_center	1354.08	3009.99			ATTATCCTCAAGAATG	Neuron_4	615.824	-2584.46
ATGCCTCTCTGTGTGA	T_CD4	1437.87	1996.31			AGACACTTCTGAGAAA	Neuron_10	1043.98	-2534.61
ATGCGATAGCTCCCTT	B_germinal_center	829.094	1951.8			TACACCCAGTCATGCT	Radial glia	-419.009	-2266.96
ATGCGATAGGTACATA	B_naive	2982.69	1681.56			GGGATCCCAAAGCACG	Neuron_2	1556.2	-2722.13
ATGCGATAGTGGTCAG	T_CD4	2601.62	2293.64			CGTGATATCGCAGTTA	Neuron_1	1391.53	-3046.59
ATGCGATCACAGACGA	T_CD4	646.203	1019.1			GATTTCTGTGCTTCAA	Neuron_3	317.606	-2479.08
ATGCGATCAGCCTACG	B_germinal_center	763.664	1655.71			GTAGCTAAGACTAGAT	Radial glia	-341.264	-1986.83
ATGCGATTCGAAACAA	B_germinal_center	1157.7	2894.08			TAATCTCTCTGAGGCC	Neuron_3	295.564	-2011.06
ATGCGATTCGAGAATA	B_germinal_center	1255.9	1773.25			GCAGCTGAGTCGAAGC	Neuron_10	729.445	-2744.77
ATGGAGGAGATACAGT	T_follicular_helper	958.674	1705.53			TCCTAATCAGTCAGTT	Neuron_2	1322.08	-3303
ATGGAGGTCTACGCGG	B_naive	1402.59	1576.29			AGATAGAAGGCCTTCG	Neuron_10	1146.37	-2374.73
ATGGATCAGACATCAA	NK	1871.51	1465.63			TTAATCCGTAATGCGG	Radial glia	-500.018	-2558.99
ATGGATCCACGTAGAG	FDC	2432.31	2859.72			GACCAATGTTATCCAG	Neuron_2	868.592	-1987.14
ATGGATCGTCACATTG	B_memory	3155.49	2263.33			TCATGCCAGGGCCAAT	Neuron_6	396.529	-3325.92
ATGGATCGTGACGCCT	B_naive	2398.47	797.948			TTCACCGAGTACAGAT	Neuron_11	1316.77	-3339.7
ATGGATCTCTCTGACC	mDC	2581.75	2652.49			GACTATGTCTGAGCAT	Radial glia	-249.714	-2272.88
ATGGGAGAGACTTAAG	B_germinal_center	1927.1	3148.79			GGTGTCGCAGCTCCTT	Neuron_2	1560.96	-2811.2
ATGGGAGCAACAGTGG	T_CD4	2642.38	791.549			GGATGTTAGCTAAACA	Neuron_8	1151.95	-2858.01
ATGGGAGCAGGCTATT	mDC	1496.11	1571.9			CTCAAGAGTTACCTTT	Neuron_16	852.55	-2716.51
ATGGGAGTCATTGCTT	T_CD8	2496.89	763.405			GGAATCTGTGTGTCCG	Neuron_2	1349.96	-2849.38
ATGGGAGTCCTACACC	T_CD8	2100.27	1548.69			TATGTTCCAAGGAGTC	Neuron_6	1257.66	-3645.82
ATGGGAGTCTCGCTTG	T_follicular_helper	464.324	1654.92			TCATTCACAGCACACC	Neuron_2	1597.75	-2638.67
ATGGGTTAGACGCTCC	NK	783.507	2604.65			GATGGAGAGAAGCGGG	Neuron_10	875.672	-2742.98
ATGGGTTAGGGCAAGG	B_naive	1871.3	3155.11			GATCATGAGTGGTTAA	Neuron_1	1315.31	-3333.9
ATGGGTTGTCGTTTCC	B_germinal_center	1457.06	3225.72			TCGCTCAGTATCACCA	Neuron_9	679.872	-3231.06
ATGGGTTGTGCATGTT	T_follicular_helper	1377	1747.01			TGTTCATAGGCATGGT	Neuron_9	1018.83	-3440.4
ATGGGTTTCCCTTTGG	B_germinal_center	1905.45	1759.43			TACACCCCATGCGTGC	Neuron_6	233.911	-3386.02
ATGGGTTTCGGAACTT	B_memory	2256.35	2368.62			CGGAATTGTTACACTG	Neuron_2	1019.9	-2116.01
ATGGGTTTCGGCGATC	B_naive	2049.81	1111.48			AGGGCTCGTCGCTGCA	Neuron_7	1672.99	-3115.52
ATGGGTTTCGTCTAAG	plasma	1970.08	2893.06			AGACCATGTGTCATTG	Neuron_1	1189.12	-3508.27
ATGGTTGAGAACAAGG	T_CD4	738.657	2766.1			CTCACTGGTTTCACTT	Neuron_3	567.983	-2060.27
ATGGTTGAGTGAACAT	T_double_neg	1815.78	1402.92			CGAATTGTCATTGCCC	Neuron_4	498.728	-2831.53
ATGGTTGGTAACAAGT	B_germinal_center	1754.56	3252.88			CTGAATGCATAGTCGT	Neuron_14	1321.79	-2260.36
ATGGTTGTCCCATACC	B_memory	1342.03	1280.97			GTCATGAGTGACTGTT	Neuron_11	1428.44	-3271.92
ATGTCCCAGCACACAG	B_germinal_center	2005.87	2815.59			TCGAAGTTCCCTCTAG	Neuron_7	707.794	-2387.05
ATGTCCCAGCCGATAG	B_memory	1113.61	1224.72			AGCGCTGTCCATCTGC	Neuron_3	522.439	-2467.66
ATGTCCCCAGTCGTTA	B_naive	1796.41	3255.88			GTCCCATGTACTGTTG	Neuron_6	1387.54	-3524.77
ATGTCTTAGGTAAAGG	B_germinal_center	1021.65	2991.59			ACTATTCGTACTCGAT	Neuron_3	309.622	-2631.49
ATGTCTTAGTCGTCTA	T_follicular_helper	1990.24	2922.86			CCGTGAGGTAGTGCGA	Neuron_2	1386.75	-2708.68
ATGTCTTCAAGGTCAG	B_germinal_center	1858.23	2007.79			TCAAGTGGTCACATTG	Neuron_1	1582.27	-2908.13
ATGTCTTCAATAGAGT	B_naive	985.894	1138.23			GGATGTTGTAGCTCGC	Neuron_3	304.227	-2585.91
ATGTCTTCAGAGTAAT	T_CD4	1922.12	2452.18			TAACACGGTTTACGAC	Neuron_2	716.199	-2043.04
ATGTCTTTCTTACGTT	B_germinal_center	1025.91	1982.49			GGCACGTAGACTTCCA	Neuron_6	1403.76	-3350.48
ATTACCTAGAAATTCG	B_memory	904.661	2414.81			CGTGATACAGCAAGAC	Radial glia	576.727	-4031.13
ATTACCTCAACCACGC	T_CD4	1368.95	2155.88			TGCACGGAGTCCGTCG	Neuron_5	-307.203	-2408.9
ATTACCTGTATTTCTC	B_germinal_center	536.431	2434.93			CCGTTCAGTGAAGCTG	Neuron_3	532.121	-2022.67
ATTACCTGTCGTACTA	T_CD4	1469.2	1966.73			GGGTTTACATAACTCG	Neuron_1	844.981	-3911.91
ATTACCTGTCTCACGG	B_germinal_center	1017.57	1980.93			ACTTATCTCGTGTTCC	Radial glia	-363.971	-3804.69
ATTACCTGTGCATTAC	mDC	681.579	1328.37			CTGTGGGGTAGTCGGA	Neuron_4	492.915	-2844.71
ATTACCTTCTCGAGTA	B_germinal_center	2606.93	2040.97			TTGTTTGTCTTACGTT	Neuron_8	851.886	-2886.48
ATTACTCAGATTGTGA	B_germinal_center	797.89	2231.11			GTGAGGAAGATGCTGG	Neuron_1	1489.39	-2930.61
ATTACTCGTAAGGCTG	B_germinal_center	1862.26	2891.7			CGGAGAATCACCATGA	Neuron_2	857.679	-3652.11
ATTACTCGTCGTATTG	B_germinal_center	2511.73	2013.92			GACGTTATCAGTCACA	Neuron_5	-285.212	-2596.99
ATTACTCTCCTGCCAT	NK	1365.46	1511.57			TTGCATTGTAGCGTTT	Neuron_1	937.58	-3869.7
ATTATCCAGAGTTGCG	myeloid	1393.28	2653.16			GTTTACTAGTATGACA	Neuron_2	1567.89	-3071.04
ATTATCCAGCAAATCA	FDC	2714.22	1659.42			ATGGAGGGTCCAAATC	Neuron_2	1392.93	-3024.74
ATTATCCAGCGTTACT	NK	987.775	1075.89			GACTTCCTCACCGGGT	Neuron_5	-383.954	-1903.6
ATTATCCAGGCCCAAA	B_naive	810.496	1557.69			ACTATGGAGCATGCAG	Neuron_2	462.344	-2786.99
ATTATCCAGGGAGTTC	B_memory	1462.58	1057.26			GAGTCTATCAACTACG	Neuron_5	-242.277	-2314.31
ATTATCCAGTGGTTAA	T_CD4	2054.03	1434.76			AGGGAGTCAGTCGGTC	Neuron_4	728.531	-1821.24
ATTATCCCACCGTCTT	T_double_neg	2395.33	1792			TGGGCGTGTGATACAA	Neuron_6	1312.18	-3732.72
ATTATCCCACTGAGTT	B_germinal_center	541.18	2106.83			TCAGCAAGTCTTTATC	Neuron_4	900.839	-2265.09
ATTATCCCAGCTGTGC	B_germinal_center	515.223	2109.15			GCAGCTGTCCTCTGCA	Neuron_4	790.591	-2570
ATTATCCGTCATCGGC	B_naive	1597.67	1550.95			TATCTTGGTCACTTAG	Neuron_2	1519.3	-2675.51
ATTATCCGTCGGAAAC	B_germinal_center	1190.4	2074.16			TTGGGATTCGTCCTCA	Neuron_15	88.8195	-1987.63
ATTATCCGTGGTCAAG	B_naive	2179	1510.15			TGGGATTGTAGTGGCA	Neuron_4	611.314	-3047.14
ATTCACTAGTCAGCGA	B_germinal_center	1614.27	3053.16			CATACTTGTAGCTGTT	Neuron_9	1213.67	-3358.61
ATTCACTCACATATGC	B_memory	1711.01	1365.56			CTGCATCCAGTTCACA	Neuron_16	1125.53	-3858.79
ATTCACTTCTTACCGC	B_germinal_center	1970.74	3066			GGGTCTGCACGGCCAT	Neuron_15	130.017	-1633.16
ATTCAGGAGTCTGCAT	mDC	1889.96	833.853			AGAGAATGTTGCCGAC	Neuron_2	1123.37	-3874.7
ATTCAGGCAATCGCCG	B_germinal_center	1233.05	1935.38			CACTGGGGTGATTCTG	Neuron_4	494.133	-2913.78
ATTCAGGCATCGAAGG	T_CD4	920.058	2886.66			AGTTCGAGTGATTAGA	Neuron_15	-325.683	-1774.11
ATTCAGGGTAAGGCTG	B_germinal_center	2321.79	922.636			CATTGAGGTTCTCTAT	Neuron_12	692.062	-4118.2
ATTCAGGGTGACACAG	B_germinal_center	2828.67	2029.98			ATGAAAGTCCACTGGG	Neuron_3	281.466	-2415.92
ATTCAGGGTGTAAATG	B_memory	779.889	1331.13			CGCATAAAGTGCCGAA	Neuron_5	-249.494	-2777.39
ATTCAGGGTGTGCTTA	FDC	1291.07	1126.02			TCTGCCAAGTCGAGGT	Neuron_3	371.783	-2774.98
ATTCATCAGACATCAA	B_germinal_center	2425.13	1243.74			ATTCACTTCTGAATGC	Neuron_4	589.845	-2490.33
ATTCATCAGATAACGT	B_germinal_center	2164.18	3062.8			CCACAAATCCATCACC	Neuron_1	1242.09	-3730.8
ATTCATCAGGTCGTGA	mDC	2451.69	1764.3			TCACTATGTGCAAGAC	Neuron_15	-757.086	-2338.75
ATTCATCAGTAACCTC	B_naive	2053	2130.57			TCCTCCCGTACGGATG	Neuron_1	1301	-2705.55
ATTCATCCAATTTCTC	B_germinal_center	1124.66	2918.45			TCTAACTAGTAACCGG	Neuron_10	937.18	-2635.93
ATTCATCCACGAGGTA	B_germinal_center	2321.78	1222.09			ATCACGAAGCCTGTCG	Neuron_2	1312.29	-2704.39
ATTCATCCACTGCGAC	T_CD4	709.938	1168.17			GAACGTTGTCGTCAGC	Radial glia	467.193	-3198.41
ATTCATCCATGGTGGA	T_follicular_helper	2142.81	1654.73			ATGCCTCAGTGATGGC	Neuron_10	770.041	-2760.13
ATTCATCGTAGACTGG	B_memory	678.318	1138.64			ACCTGAAGTATGGAAT	Neuron_8	928.695	-2866.65
ATTCATCGTGAGTCAG	B_naive	1788.9	1278.07			ACGTTCCAGCGCTTCG	Neuron_11	1481.18	-3373.33
ATTCATCTCTGTGCTC	B_memory	1720.63	3240.1			TGAATCGCAGACTCTA	Neuron_8	960.374	-2734.29
ATTCCATCAGGACTTT	T_CD4	2569.17	1804.32			GCCAGGTGTCTTGAGT	White Blood Cells	114.073	-2652.27
ATTCCATGTATTAAGG	B_germinal_center	1003.91	1973.33			TTCTAACCAAACGAGC	Neuron_4	550.016	-2883.95
ATTCCATGTTATCTGG	B_germinal_center	527.367	2491.47			CACAGATCAATAGGAT	Neuron_11	1508.36	-3176.77
ATTCCCGCACTGCTTC	B_naive	1414.37	1267.88			ACGGTTAAGAGGGTAA	Neuron_16	1141.05	-3855.72
ATTCCCGCATAGATCC	T_follicular_helper	1367.72	1901.5			GAGTTTGGTACAAGCG	Neuron_3	287.988	-2359.51
ATTCCCGGTCCAGTTA	B_germinal_center	580.444	2701.63			GGGACAAGTTTCACTT	Neuron_6	1424.37	-3475.55
ATTCCCGGTGGAAGTC	plasma	1950.6	2605.52			GGAAGTGGTGCCTGCA	Neuron_12	510.79	-4160.87
ATTCCCGGTTAAGCAA	T_CD4	2879.72	1688.94			CTCAACCAGCGTATAA	Fibroblast	-40.3442	-2071.36
ATTCCCGGTTAGTCGT	T_CD8	1105.1	3002.93			TGATCTTAGGAGGTTC	Neuron_3	483.273	-1973.37
ATTCCCGTCATACGAC	B_germinal_center	1113.43	2800.28			ACGATCAAGGGTCAAC	Neuron_1	539.172	-4178.82
ATTCCCGTCCGCTGTT	T_follicular_helper	1897.45	3033.35			AGGGAGTAGATCGCTT	Neuron_14	1348.34	-2483.97
ATTCCCGTCGCCAATA	pDC	2077.09	2065.71			GGTAACTAGGATTACA	Neuron_7	1509.42	-3256.77
ATTCCTAAGCGGTAGT	B_memory	1193.01	1478.4			TACAACGCATGTAACC	Radial glia	-49.9999	-3696.57
ATTCCTAAGGCAGGTT	T_follicular_helper	2001.93	3024.77			AGGGTGACAGAGGGTT	Neuron_1	918.825	-3771.49
ATTCCTAAGGGTCTTT	T_CD4	1655.23	1436.8			CGTGCTTAGCCAAGGT	Neuron_6	612.293	-4144.78
ATTCCTACAGGCTTGC	B_memory	2337.83	1712.99			AGGGTGATCAGCTGTA	Neuron_1	954.827	-3686.13
ATTCCTATCACTTGGA	plasma	1299.27	2999.7			ACTTTGTCACCAGCCA	Neuron_9	1133.66	-3310.74
ATTCCTATCAGGGTAG	B_naive	2542.87	783.947			TCATGTTTCTAGTGAC	Radial glia	-145.196	-1747.77
ATTCCTATCATGGCCG	NK	784.823	2613.13			TCATGTTGTAGTACGG	Neuron_2	1521.63	-2602.48
ATTCCTATCCTACAAG	B_germinal_center	1375.31	2895.58			CACTAAGGTTGCCGCA	Neuron_2	1681.07	-2995.96
ATTCGTTAGCGGATCA	T_CD8	2039.68	1353.1			AGATGAAAGCAGGTCA	Neuron_2	1217.7	-3302.88
ATTCGTTAGTCCCGAC	B_naive	1121.17	2263.22			ACTGATGGTCGTGTTA	Neuron_3	657.281	-1880.09
ATTCGTTCAGGTGAGT	B_naive	1640.59	3296.96			TGCAGATCAAGCAGGT	Neuron_6	638.072	-3609.11
ATTCGTTGTAAGATAC	B_germinal_center	1411.43	2797.06			GTGGTTATCAAACGAA	Fibroblast	201.264	-1909.67
ATTCTACCAAACTCTG	mDC	3199.24	2104.74			ACTGTGAGTCTACACA	Neuron_1	1671.15	-2993.2
ATTCTACCACTTCAGA	FDC	2845.73	1246.04			TGGTAGTTCTAGTTCT	Neuron_6	430.723	-3331.12
ATTCTACCATCTATCT	B_memory	912.949	1064.4			TGACAGTCACAAGCAG	Radial glia	-673.47	-3161.23
ATTCTACGTAGCTTGT	T_follicular_helper	996.261	1755.97			GCCCAGACAAGTATCC	Neuron_4	943.089	-2104.74
ATTCTACGTCCCGGTA	myeloid	956.265	2186.72			ATGAGGGCATCTAACG	Neuron_2	656.206	-2208.83
ATTCTACGTTCTTAGG	B_germinal_center	613.104	2130.36			CACAGATTCATTACCT	Neuron_5	-333.847	-2643.92
ATTCTACTCTCCCAAC	B_germinal_center	1591.54	2819.58			GTCACGGCACTAGTAC	Neuron_2	1093.27	-3865.04
ATTCTTGCAGGCAATG	T_CD4	786.408	2512.75			TCAGTGAAGGCTGTAG	Radial glia	26.0829	-1842.55
ATTCTTGGTCACTTAG	B_germinal_center	2180.91	2962.61			CATCCACAGAAACCAT	Neuron_2	1645.2	-2806.85
ATTCTTGGTGCTTATG	B_germinal_center	870.262	2247.2			CGCCAGATCTGGGCAC	Radial glia	-44.3035	-1857.25
ATTCTTGTCTTCACAT	B_germinal_center	2050.86	2498.36			TCTTGCGGTCGAAGCA	Neuron_1	1039.07	-3951.09
ATTGGGTAGAGTCGAC	B_naive	1699.37	2937.8			TCAGTTTTCGGAGATG	Fibroblast	329.08	-2903.44
ATTGGGTAGCCGCACT	T_CD4	769.7	1580.87			GGGAGATCACATGGTT	Neuron_8	893.067	-2548.73
ATTGGGTAGCTATCCA	B_naive	1329.33	1497.56			TACTTCATCACCCTGT	Neuron_4	823.991	-2632.07
ATTGGGTAGGGAGTGG	B_naive	923.866	1160.27			CTCCTTTTCCCTTGGT	Neuron_1	1639.3	-2991.06
ATTGGGTAGTCAGAGC	NK	1278.06	2993.88			GGGTTATGTTTGGAGG	Neuron_3	308.233	-2256.83
ATTGGGTCATAGCTGT	FDC	1118.96	2007.79			CTGCAGGGTGCCGGTT	Neuron_3	378.309	-2759.06
ATTGGGTCATCATTGG	B_germinal_center	2258.26	1364.34			TGCTCGTCAAGAGTAT	Neuron_5	-140.655	-2626.53
ATTGGGTTCCAGTGTA	B_naive	1376.08	1404.22			TCCTCGAGTTCTTCAT	Radial glia	-579.649	-2367.49
ATTGGGTTCGGCTGGT	T_CD8	3145.14	2218.71			ACCCAAATCGCCGAAC	Neuron_3	728.54	-2173.25
ATTGTTCAGTTTGTCG	T_CD4	1856.08	2149.18			GGTGTCGTCCACCTGT	Radial glia	-360.245	-2424.42
ATTGTTCCAATATCCG	B_naive	1257.08	1240.42			GAACACTCACTGTCGG	Neuron_12	436.133	-4179.09
ATTGTTCCACCGTGCA	NK	2620.96	1546.05			AGTACCAAGACTAGAT	Neuron_3	415.128	-2041
ATTGTTCCATAAGCGG	B_germinal_center	1430.58	2663.97			GCCATGGAGCTATCTG	Neuron_2	1453.44	-2762.55
ATTGTTCGTACGGTTT	B_memory	2328.83	777.201			TCATCCGTCGGAATTC	Neuron_3	753.64	-2070.05
ATTGTTCGTAGATTGA	B_germinal_center	780.792	2309.75			AAGCATCAGCCTCATA	Neuron_4	609.005	-3003.48
ATTGTTCGTTGCGAAG	pDC	1531.8	2286.28			CTCAGTCAGCTAAATG	Radial glia	213.821	-3823.8
ATTGTTCGTTGGTGTT	T_CD4	2792.12	2217.18			ACCACAATCGACTCCT	Neuron_1	1346.6	-2915.28
ATTGTTCTCCGTCACT	B_naive	3113.39	1789.16			GGGTCACCAGCCCACA	Neuron_1	1527.25	-3219.48
ATTTACCCACCTGCGA	B_naive	2083.68	993.163			CGTTCTGAGATGGTCG	Neuron_4	529.995	-2514.9
ATTTACCCACCTTCGT	T_follicular_helper	1361.79	1949.15			ACATGCAGTTCTCTCG	Fibroblast	154.434	-1984.02
ATTTACCGTTCGTAAC	B_naive	1077.12	1251.75			GCTGAATCATCGTGCG	Fibroblast	-32.3056	-2456.96
ATTTACCTCAAGAGGC	B_memory	2315.24	821.793			CTAACCCGTCACTTAG	Radial glia	-271.728	-3078.53
ATTTACCTCGCTGATA	T_CD4	2800.27	1689.29			TGGAGGAAGCTCGCAC	Radial glia	369.864	-4019.59
ATTTACCTCTGGCTGG	T_CD4	1194.24	2450.59			TACTTGTTCGAGTACT	Neuron_9	977.894	-3384.75
ATTTCACAGCTAAGTA	B_naive	1107.15	1521.16			TTTCATGGTACACGCC	Neuron_9	1137.44	-3337.34
ATTTCACAGTCGCTAT	T_follicular_helper	1761.63	2848.2			CCTTGTGGTCAACCAT	Neuron_3	345.2	-2480.07
ATTTCACCAATGGCAG	B_germinal_center	875.43	2126.47			GTCCTCAGTTCAATCG	Neuron_6	1335.33	-3512.17
ATTTCACGTCGTACTA	T_CD4	3135.18	1718.01			ACAACCAGTAACATAG	Neuron_13	1.3275	-2541.11
ATTTCTGAGCTGTACT	B_germinal_center	2143.34	1643			CATTGTTAGGGCCTCT	Neuron_2	1631.12	-2908.07
ATTTCTGCATTGCCTC	B_germinal_center	1976.72	2971.85			CCTCCAAGTTATAGCC	Radial glia	-431.067	-2580.5
ATTTCTGGTTAAGAAC	B_germinal_center	2109.83	2565.56			AACCTGAAGGGAGGGT	Neuron_4	766.667	-2599.92
ATTTCTGTCGCTAAAC	T_CD4	2040.16	2028.26			CTTACCGGTTTCGGCG	Radial glia	-169.925	-3091.73
CAAAGAAAGACTGTTC	T_CD4	2058.21	1353.61			TTACGCCTCCCTCGTA	Neuron_4	613.194	-2795.27
CAAAGAACAAGTCCAT	plasma	1700.73	2273.87			CATTGTTCAGCTCGGT	Neuron_4	902.394	-2328.8
CAAAGAAGTAGCGATG	B_germinal_center	1250.25	2656.26			GAGTTACGTGTCTTAG	Neuron_1	1231.68	-3563.51
CAAAGAAGTCGCATCG	B_naive	1080.81	1411.85			CACGTTCAGGCCACCT	Neuron_4	873.711	-2136.31
CAAAGAAGTGGGTATG	B_germinal_center	2208.27	2900.94			TGGGAAGGTGTTAACC	Neuron_1	717.846	-4153.31
CAAAGAAGTGTGGACA	T_CD4	708.079	2693.04			TCACATTGTCTGTGCG	Neuron_4	546.94	-2835.19
CAAAGAAGTTGTGTAC	FDC	1333.79	1051.12			TACAACGGTGAGATAT	Neuron_3	388.503	-2608.97
CAACAACAGTCGCGAA	B_memory	874.329	1215.94			CATTCCGTCGCCACTT	Radial glia	-117.638	-1754.6
CAACAACCAGAGGCTA	B_naive	1141.01	1282.81			ATCCCTGGTGACCTGC	Neuron_7	1289.03	-3343.58
CAACAACGTAACTGCT	B_germinal_center	1180.76	2717.96			GTGAGCCTCTTAATCC	Neuron_1	865.938	-3573.91
CAACAACGTGTTCCTC	T_CD4	2944.37	1650.79			AGACCCGCAGGTTCGC	Neuron_8	1121.14	-2415.66
CAACAACTCATCACTT	B_memory	1880.63	663.622			TCAAGCAGTGTTCATG	Neuron_3	541.726	-2090.95
CAACAGTAGCCTGAAG	plasma	2482.27	1012.28			AACAAAGAGGAGAATG	Neuron_2	1037.71	-2255.01
CAACAGTCAAGGCAAC	B_germinal_center	2149.04	1938.38			TCTTAGTAGTAGGATT	Neuron_1	1315.92	-3727.76
CAACAGTCAGGACGAT	B_memory	1875.94	1102.6			GTCCTCACAACAACAA	Neuron_10	712.682	-2861.68
CAACAGTCATCACAGT	B_naive	1120.97	1138.49			ACGGAAGTCACATTGG	Neuron_2	1322.11	-2693.23
CAACAGTGTCCGATCG	B_naive	1903.63	573.645			CCACAAATCTGTCAGA	Neuron_3	459.011	-2461.04
CAACAGTTCTACCCAC	B_memory	714.078	1337.13			ACTGCAATCTGCGGCA	Neuron_1	1189.72	-3834.63
CAACCAAAGACGCTCC	B_naive	2889.62	1238.39			ATAGGCTCAACACGTT	Neuron_14	1303.86	-2298.6
CAACCAAAGCCTTTGA	B_memory	484.888	1886.04			GCTTGGGCAGAGAATT	Neuron_16	1250.78	-3731.58
CAACCAAAGCGACTGA	B_germinal_center	2186.73	1124.2			AGTCTCCAGTGCGCTC	Radial glia	-449.314	-2200.33
CAACCAACACAAAGTA	B_naive	2394.25	3202.06			CGTTCTGCACAGTCCG	Radial glia	-214.179	-3826.01
CAACCAAGTACAGGTG	B_naive	1657.09	3118.2			CGATCGGCACGTCTCT	Neuron_9	1096.14	-3317.88
CAACCAAGTTGCACGC	T_CD4	2348.32	1754.04			AGTGATCTCGAAGGAC	Neuron_1	778.205	-2010.47
CAACCAATCTCCTGAC	B_naive	2164.35	3198.07			GATCATGCATTAGGCT	Neuron_3	536.319	-2219.02
CAACCTCAGAAGTATC	B_memory	1375.73	2916.02			ACTTTGTAGGAGAGTA	Neuron_2	1311.66	-2720.48
CAACCTCCACTCCCTA	B_germinal_center	606.855	2048.54			CACGGGTTCACGGGCT	Choroid Plexus	182.763	-2740.66
CAACCTCCATCCGCGA	plasma	1299.47	3050.21			GCCGTGAGTGCACGCT	Neuron_3	308.634	-2037.93
CAACCTCTCCTCGCAT	B_naive	2137.72	1171.64			GTACAACGTGTCTTGA	Neuron_15	-268.561	-1737.07
CAACCTCTCTCGTCGT	T_CD4	742.45	1409.8			TTAATCCAGCTAGCCC	Radial glia	-336.605	-3196.13
CAACGATAGAAGAGCA	B_germinal_center	2643.45	1338.31			ACTGATGGTGCGGATA	Neuron_8	997.108	-3264.19
CAACGATAGAGGACTC	pDC	730.122	1315.44			TGGGAGAAGACGCAGT	Neuron_5	-393.243	-1947.71
CAACGATCAAGAGGCT	B_germinal_center	1435.52	3005.62			CTAAGTGAGCATGCAG	Neuron_1	906.822	-3636.57
CAACGATGTGTCCATA	T_follicular_helper	2485.53	1039.51			TTAGGGTTCTAAGCGT	Neuron_8	999.14	-2945.81
CAACGATTCGACGCGT	mDC	2531.54	2698.23			TCTTGCGCATCTGTTT	Neuron_1	1248.98	-3785.86
CAACGGCAGAAATTCG	B_germinal_center	1346.87	3214.66			TATACCTGTATCCTCC	Neuron_4	570.05	-2655.46
CAACGGCAGACAGTCG	B_naive	2030.47	3169.46			ACTTCCGAGCTTAAGA	Neuron_3	379.116	-2354.97
CAACGGCAGAGGATGA	B_germinal_center	1433.64	2928.67			AGACCCGTCAGCCTCT	Neuron_1	830.387	-4002.07
CAACGGCCATCGGCCA	FDC	865.115	1346.56			GTTATGGCATGCAGGA	Neuron_13	-1.82346	-2718.52
CAACGGCGTCCAACGC	FDC	1953.52	2396.67			TAAGCGTAGTAGGTTA	Neuron_3	542.449	-2258.08
CAACGGCGTCCAGCGT	myeloid	729.796	2087.26			GGTGTTAGTATGAGCG	Neuron_7	1271.37	-3462.79
CAACGGCGTGATACCT	B_germinal_center	543.406	2465.62			CTGAATGTCCAACTGA	Neuron_3	288.693	-2357.99
CAAGACTAGTCGTCTA	B_naive	1016.05	1305.01			ACGTTCCAGCCGCTTG	Neuron_3	451.372	-2038.77
CAAGACTAGTGCAGCA	plasma	1925.14	2444.96			TTCGCTGAGAATTGCA	Neuron_12	727.375	-4103.05
CAAGACTCAACCACGC	T_CD4	2556.45	1826.42			GTTCGCTGTCCCACGA	Neuron_6	1418.9	-3464.88
CAAGACTCAAGTGGGT	B_naive	930.329	1421.89			TTACTGTAGTTGCTGT	Neuron_2	288.515	-2780.45
CAAGACTGTCGTAATC	B_memory	2005.63	1736.2			GGGCCATAGGTCTACT	Neuron_3	737.353	-1682.05
CAAGACTTCGAGAATA	B_naive	1274.96	1659.86			CTTACCGTCTTGAGCA	Neuron_1	593.535	-1979.66
CAAGACTTCTAATTCC	B_naive	1325.6	1328.15			CTGCATCTCACCCTGT	Neuron_11	1273.53	-2996.87
CAAGAGGAGAACGTGC	T_double_neg	1786.58	1626.74			CACGTTCTCGCGCCAA	Radial glia	-418.713	-2830.79
CAAGAGGCAAGGCCTC	FDC	2740.02	1995.12			CCCTCTCCAATAAGGT	Radial glia	170.247	-3948.63
CAAGAGGCAGTCGGTC	FDC	1244.1	3054.67			CTAAGTGGTATCTTCT	Neuron_2	1202.09	-3243.34
CAAGAGGGTAGGTACG	B_germinal_center	2649.87	1327.76			TAGTGCAGTCGACTTA	Neuron_2	1651.35	-2340.8
CAAGAGGGTCATCAGT	T_CD4	768.587	2847.44			TAGATCGGTTGCAACT	Neuron_6	182.816	-3244.61
CAAGAGGGTTGGGAAC	FDC	1855.95	3132.31			ATTCAGGGTACTTCCC	Neuron_9	1033.3	-3895.76
CAAGAGGTCCAATGCA	T_follicular_helper	1339.35	2952.01			AACAGGGAGGTGGTTG	Neuron_2	1704.51	-2738.6
CAAGAGGTCGCTGCGA	B_germinal_center	2549.1	1101			AGTGTTGTCACTTGGA	Radial glia	243.518	-3195.26
CAAGCTAAGCACTAGG	B_germinal_center	3066.93	1263.37			GGGTCTGCAGTATACC	Neuron_15	-43.2134	-1642.31
CAAGCTACACGTAGAG	B_germinal_center	666.864	2238.86			AGACTCATCAGGAGAC	Neuron_1	1104.67	-3711.06
CAAGCTAGTCACCGCA	T_CD4	1260.36	821.694			GGCTGTGCACATCCCT	Neuron_2	1272.55	-3358.25
CAAGCTATCCTCACGT	B_germinal_center	1013.18	1961.87			CTACGGGTCATTGAGC	Neuron_3	532.897	-2158.67
CAAGCTATCTACCAGA	B_germinal_center	1971.39	3138.91			GTGGAGAGTAGACGGT	Neuron_6	1436.91	-3528.79
CAAGGGACACCTCTGT	T_CD8	1828.96	2372.31			ATCCACCTCACGGGCT	Neuron_6	783.917	-3843.78
CAAGGGAGTCGACTGC	plasma	1869.08	3037.96			ACTCCCATCATTTGTC	Neuron_6	718.642	-3490.88
CAAGGGATCTCATGGA	B_naive	809.71	1374.01			TGTTACTAGCAAGGAA	Neuron_15	-781.099	-2378.78
CAATACGAGACCAACG	FDC	1974.63	3290.71			CTACGGGAGTCGCGAA	Neuron_9	1003.45	-3995.17
CAATACGAGCAGCACA	B_naive	2567.47	2905.29			GCCAACGTCCTGATAG	Neuron_4	669.48	-2807.42
CAATACGAGTAGTCTC	B_germinal_center	2039.3	2693.14			AGGTTACAGAAACCCG	Neuron_5	-181.389	-2809.29
CAATACGCAAGTCCAT	mDC	1989.63	1707.15			TCCATCGTCACCCTGT	Neuron_2	-535.245	-1956.11
CAATACGCACACTTAG	B_naive	2716.9	1791.87			CGAGTGCGTACGGTTT	Radial glia	229.177	-3064.47
CAATACGCATAATCCG	B_naive	1183.63	1094.47			TCTCTGGCACTCGATA	Neuron_11	1376.13	-3218.91
CAATACGCATATAGCC	FDC	2116.49	3017.13			CAGCAGCTCTCAAAGC	Neuron_4	920.277	-2371.24
CAATCGACAATTTCCT	T_follicular_helper	2168.08	1700.22			TTTAGTCAGTGAGCCA	Neuron_3	660.125	-2030.97
CAATCGAGTCCATACA	B_germinal_center	603.634	2520.46			CGATCGGAGCCATTGT	Neuron_1	826.369	-3612.91
CAATCGATCAAGAATG	T_CD4	390.244	1993.65			TTTCGATGTGGACAGT	Neuron_4	774.189	-2607.52
CAATCGATCATACAGC	B_memory	640.479	1642.39			CACTGGGAGGGTGGGA	Neuron_9	906.9	-4086.14
CAATCGATCTGTGCAA	T_CD4	2319.39	2336.07			GTAATCGGTGTACGCC	Neuron_11	1366.27	-3058.46
CAATGACCAAAGGATT	B_naive	2589.89	2826.4			TAGGTTGAGGGTCTTT	Neuron_16	1235.13	-3803.49
CAATGACGTACTGCGC	B_germinal_center	2607.09	1354.11			CTTCGGTAGTTATGGA	Neuron_11	1460.61	-3263.36
CAATGACGTGGTCTCG	T_CD8	2750.06	2560.57			TTTCCTCGTCTGTGTA	Radial glia	-175.346	-2036.15
CAATTTCAGACATCCT	B_memory	1327.9	1666.42			GAGGCAATCGCTGACG	Neuron_4	975.854	-2106.41
CAATTTCAGCAACAAT	T_CD4	1921.55	1510.66			AATGGAATCTGATGGT	Neuron_11	1264.32	-3027.28
CAATTTCAGCGACTAG	plasma	907.917	1901.93			TGCGGGTTCCGGTAGC	Neuron_8	906.197	-3128.93
CAATTTCAGGTTCCGC	B_germinal_center	1458.55	2728.52			GGAGCAAAGAGAGCCT	Neuron_12	736.745	-4141.55
CAATTTCAGTTCATGC	T_follicular_helper	1706.38	1832.72			CATTGTTTCGGTCTAA	Neuron_1	1117.96	-3877.3
CAATTTCCACATTGTG	myeloid	607.557	2383.03			ACTATCTAGTCACAGG	Neuron_14	1323.88	-2324.98
CAATTTCCAGAGAATT	B_germinal_center	818.254	2180.04			CGAGTTAAGCGTCTGC	Neuron_10	1100.95	-2656.3
CAATTTCCAGTATTCG	T_CD4	2053.51	1754.57			GTACAACCATCATCCC	Neuron_1	863.293	-4097.2
CAATTTCTCATCACAG	mDC	2784.67	2215.57			CGGACACGTCAGTCGC	Neuron_4	949.838	-2264.88
CACAACAAGTGAGTTA	B_naive	2548.23	2902.21			AAATGGAAGACAACAT	Neuron_4	535.589	-2588.01
CACAACACAACAGTGG	B_memory	2323.18	2721.56			CGAGGCTTCCTTGACC	Neuron_12	690.082	-4105.52
CACAACACAACCGACC	B_naive	2516	2991.95			CAGCACGGTATGCTAC	Neuron_10	1186.84	-2643.39
CACAACAGTCTGCGCA	plasma	1133.62	3104.62			CATCGCTGTTAGGCCC	Radial glia	-676.578	-3329.79
CACAACAGTGGTACAG	T_CD4	840.324	1032.47			GTCAGCGTCATGCCCT	Neuron_2	1659.71	-3140.37
CACAACAGTTAAGCAA	B_germinal_center	2123.44	2687.5			GATGAGGCAAAGTATG	Radial glia	203.538	-3874.47
CACACAACACCGTCGA	B_germinal_center	588.906	2540.39			TGGGATTAGTGCACCC	Neuron_2	1726.48	-2768.19
CACACAACAGTCCGTG	B_naive	883.347	1159.52			CTTGAGATCTAGTACG	Neuron_4	1028.83	-2228.68
CACACAATCGCGTAGC	B_germinal_center	2529.77	1329.4			TCCATGCAGAGGGTAA	Neuron_9	987.558	-3949.63
CACACAATCTCATTAC	T_CD4	1949.54	1923.44			GGCACGTTCCATTGGA	Neuron_2	1123.61	-3899.03
CACACAATCTCTCGAC	plasma	967.695	2895.96			CAAGGGAGTAAGCTCT	Neuron_1	970.953	-3952.64
CACAGATAGTCATCCA	B_germinal_center	1886.71	2810.7			TACTGCCAGGTAATCA	Neuron_5	-720.07	-2356.71
CACAGATCATACCACA	B_germinal_center	2674.03	1125.49			TTGTGTTGTCGGTGAA	Neuron_1	1033.78	-3829.35
CACAGATCATCGAAGG	T_CD8	1420.11	2925.6			TTGAGTGAGCTACTAC	Neuron_1	1091.88	-3670.5
CACAGATGTCTACATG	mDC	2212.31	2331.5			CCCGAAGTCTAGTCAG	Neuron_9	1194.5	-3384.76
CACAGATTCACCTCTG	B_germinal_center	1066.16	2880.45			GCAGCTGTCTCGCGTT	Neuron_8	1035.9	-2792.67
CACAGATTCTAGGCCG	B_germinal_center	511.106	2403			GCATCTCAGACGCAGT	Neuron_8	1077.96	-2474.93
CACAGATTCTCTGCTG	mDC	2450.42	1742.77			CCATAAGGTTCCAAAC	Neuron_2	603.166	-2400.88
CACAGGCAGAGTCGAC	B_germinal_center	1677.31	2600.79			TACCCGTGTCAAGTTC	Neuron_4	837.971	-2304.93
CACAGGCAGTACTGGG	B_germinal_center	2429.92	961.04			CTTCGGTTCTTCGGTC	Neuron_9	1231.67	-3322.73
CACAGGCCAAAGCTCT	FDC	2200.24	1998.55			TTACGCCCATGACGAG	Neuron_3	411.04	-2011.73
CACAGGCCAGAGAGGG	B_germinal_center	1556.16	2934.77			TTTACCATCGTTCATT	Neuron_1	1043.57	-3572.82
CACAGGCGTTAGTCGT	B_memory	1093.72	2205.01			CCCGAAGCAAGCACCC	Neuron_11	1381.05	-3221.77
CACAGGCGTTGCCAAT	B_germinal_center	1963.1	2818.97			AATGAAGTCATTCGGA	Radial glia	-356.239	-3617.04
CACAGGCTCTCGAGTA	mDC	1182.43	2315.89			CCTCACACATGTGGCC	Neuron_14	1426.05	-2410.13
CACATGAAGTCACACT	T_CD8	433.035	1890.01			CACAACACAAGATGTA	Radial glia	-526.815	-2853.26
CACATGAGTCACTTCC	B_naive	1202.35	1264.26			ATGGGAGCACTCTCGT	Neuron_2	1716.73	-2810.05
CACATGAGTCTGTCAA	T_CD4	1707.94	3085.42			GTTACGAAGTCAACAA	Endothelial	1557.55	-2539.07
CACATGAGTGAATAAC	B_germinal_center	1150.66	1868.39			GACCCTTGTGTCCAAT	Neuron_6	1457.16	-3512.22
CACATGATCCGCTGTT	NK	596.878	1818.97			GACTGATGTTAGGGTG	Neuron_8	939.652	-2683.46
CACATGATCGATTCCC	B_germinal_center	519.572	2395.66			TCGGGCATCTCTGAGA	Neuron_4	992.249	-2293.98
CACCAAACAGATACTC	B_memory	2530.27	2176.57			ATTCAGGTCTCTATAC	Neuron_2	1546.84	-2020.85
CACCAAAGTGAGTAGC	NK	1348.82	2217.68			TTGTGGAGTAACACGG	Neuron_3	519.899	-2359.55
CACCAAATCCCGTAAA	B_germinal_center	2478.56	1173.29			AAAGGTATCAAGAGTA	Neuron_14	1321.01	-2374.93
CACCGTTCAGAGGTTG	B_germinal_center	978.744	1649.9			CAGTTAGAGACGCTCC	Neuron_9	880.705	-3321.27
CACCGTTGTACGACAG	B_germinal_center	2667.92	884.485			CCATCACAGCGATTCT	Neuron_14	1320.14	-2258.5
CACCGTTGTGACTAAA	T_CD4	871.87	2888.11			GGTTCTCAGGAGTACC	Radial glia	-535.484	-3197.19
CACCGTTGTTACCTGA	T_CD4	1837.93	1514.2			ACGGGTCAGGACTTCT	Neuron_16	1155.63	-3469.75
CACCGTTTCTACTCAT	T_follicular_helper	1190.57	1918.16			GAGCCTGTCATTGGTG	Neuron_2	1157.17	-3636.48
CACGAATCAACGGCCT	B_germinal_center	709.442	968.936			GATAGCTCACTGTCGG	Neuron_8	937.729	-3041.49
CACGAATCACGACGAA	B_naive	2469.52	817.767			AATGACCGTGTCCACG	Neuron_11	1415.57	-3084.91
CACGAATCATCTCAAG	T_CD8	1994.04	3252.12			CCTAAGACATGAGAAT	Neuron_2	1393.96	-3125.83
CACGAATCATCTCATT	B_germinal_center	718.844	2161.72			AACCATGCAGCAGGAT	Neuron_5	-381.53	-2565.03
CACGAATGTAGAGATT	B_naive	1365.07	1116.45			GTGTTAGCACAGAAGC	Neuron_6	799.004	-3334.91
CACGAATGTCCCTAAA	T_follicular_helper	1842.07	1735.21			TGCTCCAAGTCTGGAG	Neuron_11	1420.31	-3042.58
CACGAATTCAGTGGGA	myeloid	2003.83	1792.61			GTAGGTTCATATGCGT	Neuron_14	1236.38	-2266.89
CACGAATTCTTCTCAA	B_memory	1195.87	1189.79			CGACAGCGTAGGTCAG	Neuron_3	339.496	-2405.91
CACGGGTCACTGTCCT	B_naive	572.656	1118.01			CGTTAGATCGTCACCT	Neuron_14	972.44	-1961.66
CACGGGTGTGATTCTG	B_naive	1058.61	1392.75			CAACGGCAGACCCTTA	Neuron_16	1559.3	-3337.99
CACGGGTGTGCGACAA	B_naive	3024.54	1865.1			AGGTCATAGTAGTCCT	Neuron_8	960.673	-2220.55
CACGGGTTCAGAATAG	B_naive	2443.36	3162.32			TTGAGTGTCCAAGGGA	Neuron_2	1545.12	-2562.4
CACGGGTTCAGCCTCT	T_follicular_helper	946.653	1608.81			TAACCAGCAGGGACTA	Neuron_2	971.169	-2015.03
CACGGGTTCGGTGTAT	B_germinal_center	1571.03	3068.35			GCATGATAGCGACTGA	Fibroblast	1609.09	-2315.78
CACGTGGCAAAGTATG	FDC	716.202	2224.68			CCCTCTCTCTCTGCCA	Neuron_6	671.89	-3741.43
CACGTGGCAGGGAATC	B_germinal_center	2232.7	2702.01			AGGATCTGTACCGGAA	Neuron_1	960.85	-3993.83
CACGTGGGTTGGCCGT	B_germinal_center	1191.36	2716.92			GGGTCACTCTCATAGG	Neuron_6	751.759	-3382.9
CACGTGGTCAGAGTGG	T_double_neg	769.555	1561.19			CATTCTAAGGCGAACT	Neuron_1	951.794	-3808.77
CACGTGGTCGTGCATA	B_naive	1637.05	2453.58			AAAGAACGTACGATGG	Neuron_5	-629.112	-2189.36
CACGTGGTCTACGCAA	B_germinal_center	1522.62	3277.03			AATGAAGAGCGATCGA	Neuron_7	1565.53	-3084.23
CACGTTCAGAAACCCG	B_memory	1704.08	1559.54			GAAGGGTTCTAACACG	Fibroblast	-52.5125	-2231.76
CACGTTCAGAGCGACT	T_CD8	777.489	1419.97			TCTTCCTGTGGAGGTT	Neuron_6	911.312	-3652.11
CACGTTCCAATTGAGA	B_germinal_center	2037.85	2724.02			TCCAGAAAGGCGAACT	Neuron_1	930.026	-3803.89
CACGTTCGTAACCCGC	B_germinal_center	1067.82	1914.74			GCCCGAATCATTGTTC	Neuron_5	-58.6114	-1675.53
CACGTTCGTGCCTTTC	T_CD4	1621.19	1948.8			AGTAGCTTCCCTCGAT	Fibroblast	400.321	-1819.39
CACGTTCGTTCGGTTA	B_germinal_center	1034.53	2971.6			GTGGCGTTCTGTAACG	Neuron_16	1228.72	-3757.68
CACGTTCTCCTTTAGT	B_memory	1219.17	1167.84			ATTACTCTCTTCCCAG	Neuron_1	1138.37	-2782.47
CACTAAGCACGACGAA	B_germinal_center	1124.82	2732.61			GAGAAATTCGCCTTTG	Neuron_11	1402.73	-3209.94
CACTAAGCACTGGCGT	T_CD4	721.772	1447.41			GTCCCATAGCACGTCC	Neuron_2	1432.03	-2784.99
CACTAAGTCCATTGGA	B_germinal_center	1758.48	2934.83			ATCCCTGTCGACGACC	Neuron_4	512.547	-2718.28
CACTAAGTCTCCATAT	T_CD4	2611.17	1688.3			CTGAGGCCAATAGAGT	Neuron_4	547.398	-2638.09
CACTGAAAGCACCGAA	B_germinal_center	1183.81	1814.41			ATATCCTAGTGGTTGG	Fibroblast	243.802	-2849.88
CACTGAAAGCTGTTAC	NK	1585.16	1879.05			CGGTCAGGTAGATGTA	Neuron_11	1475.09	-3503.39
CACTGAACACCAATTG	T_CD4	1712.35	3155.2			CCTGCATGTACCGTCG	Neuron_2	853.385	-2001.73
CACTGAATCGAGAATA	B_germinal_center	785.937	2331.42			ATCTTCAAGTACAGCG	Neuron_3	506.905	-1859.68
CACTGAATCGTGTGGC	mDC	2509.93	2187.11			ACATCCCTCTCAAAGC	Neuron_15	-157.547	-1677.23
CACTGGGAGAATAGTC	T_CD8	3203.34	1723.01			CAAGAGGCAAAGCGTG	Neuron_3	314.92	-2486.59
CACTGGGCATAGCACT	plasma	1815.4	1321.68			ATCTTCACATTCCTCG	Neuron_10	1146.73	-2597.07
CACTGGGGTACACTCA	B_naive	2108.45	1086.41			AAGGTAACAATCACGT	Radial glia	1007.45	-2227.53
CACTGGGGTCGTGTTA	B_naive	1165.02	1195.18			AGTAGCTCAGGAGGAG	Radial glia	-698.464	-3108.71
CACTGGGTCGACGTCG	B_germinal_center	2465.46	1122.48			AAGGAATGTGTACGCC	Radial glia	162.608	-4026.97
CACTGGGTCTTGAACG	T_CD8	3146.24	1368.87			CTGCGAGAGTGAGGCT	Neuron_2	773.101	-2148.71
CACTGTCAGGCTATCT	B_naive	906.107	1318.79			GTGTGGCTCATCGCCT	Radial glia	-449.049	-2503.96
CACTGTCCAACTTGGT	B_germinal_center	2044.36	827.637			TTCAATCCACCACTGG	Neuron_3	460.347	-1933.13
CACTGTCCAGAGGACT	NK	2039.77	1292.44			CTGAGGCGTTGCCTAA	Radial glia	-784.297	-2821.28
CACTGTCGTACTGGGA	B_naive	2044.63	828.05			CAGCGTGGTCATGCAT	Neuron_4	862.425	-2146.13
CACTGTCTCCTAGCGG	B_germinal_center	1790.83	1691.45			TGACCCTCAAGCACAG	Neuron_12	311.509	-4153.1
CACTGTCTCTTTGCGC	NK	672.584	1523.56			ATGATCGAGGAACGCT	Neuron_2	1299.67	-2922.61
CACTTCGAGTAACCTC	B_naive	1103.01	1244.93			AGTCACAAGCGCTGCT	Neuron_6	820.467	-3425.09
CACTTCGAGTCATACC	T_follicular_helper	988.038	1709.34			TACAGGTTCTGTTGGA	Neuron_2	1143.15	-3845.09
CACTTCGAGTGCCTCG	plasma	496.666	1485.7			ACATTTCCAGTGTGCC	Neuron_6	571.672	-3732.89
CACTTCGCAGATCACT	B_naive	2861	2730.67			TCCGGGATCCGACATA	Neuron_4	791.037	-2237.25
CACTTCGGTAGAATAC	T_CD4	511.943	1611.95			ACTTTCAGTATAGGAT	Neuron_4	672.394	-2624.79
CACTTCGTCAGAGTTC	T_CD4	2436.41	1922.04			CTGGACGCAGCTCATA	Neuron_6	1325.33	-3332.74
CACTTCGTCCTTCGAC	T_CD4	1834.11	1480.3			ATCAGGTCAAGTGGGT	Neuron_6	1350.62	-3639.21
CACTTCGTCGATGGAG	B_germinal_center	1125.43	1949.21			TAGATCGGTTATGTCG	Neuron_4	814.257	-2255.68
CAGAGCCAGATTACCC	myeloid	770.239	2468.03			GCAGTTATCATTTGGG	Neuron_12	919.829	-3762.32
CAGAGCCAGGCACTCC	T_follicular_helper	1794.51	1744.67			CATTGTTGTACTCCCT	Neuron_6	-817.498	-2939.16
CAGAGCCGTGAAGCTG	T_CD8	1871.06	1436.79			GGAGGTAGTGTCATTG	Neuron_1	1357.69	-2884.82
CAGAGCCTCAGTCTTT	B_germinal_center	1387.75	2852.64			AAAGGTATCTACGCGG	Neuron_3	360.995	-2614.82
CAGAGCCTCGGAATTC	B_naive	905.613	1299.18			CTACCCAGTTCGGCCA	Neuron_6	3.53396	-2039.19
CAGAGCCTCGGCAGTC	T_CD8	869.257	1398.37			TGATCTTTCGCCAATA	Neuron_1	1239.96	-3801.63
CAGATACAGAAGTCAT	NK	1965.49	565.716			GCGTTTCAGGGAGATA	Neuron_3	682.25	-1703.39
CAGATACAGGCTCAAG	T_CD8	2059.4	1966.4			TCCACCAGTAAGGCCA	Neuron_16	1176.58	-3715.72
CAGATACAGGTCATTC	T_CD4	1175.86	2390.35			TCTTCCTGTTGGAGAC	Radial glia	-506.7	-2177.18
CAGATACCACTTGTGA	pDC	2393.73	1751.53			TCATTCAGTCTGTCCT	Radial glia	210.636	-3878.68
CAGATACGTCAGTCCG	B_germinal_center	1942.91	2552.96			CGCAGGTGTATCTCTT	Neuron_1	1061.74	-3676.84
CAGATACGTTCAACGT	T_CD4	2942.38	1820.76			TGGGCTGCAGCAATTC	Neuron_4	825.927	-2354.58
CAGATACTCGACGACC	T_CD4	3107.87	1819.59			TTGACCCCAAGAGGTC	Neuron_3	568.139	-2405.77
CAGATCAAGACTGTTC	T_CD8	734.725	1342.21			TTGGGATCAGGTAGTG	Neuron_2	426.192	-2573.71
CAGATCAAGCCAGTAG	B_naive	1528.31	2632.23			TGTACAGTCGATTCCC	Neuron_3	380.217	-2202.48
CAGATCACACCGTGCA	B_germinal_center	1028.46	1964.46			TATCCTAGTTCCGCAG	Neuron_4	748.025	-2294.2
CAGATCACATCCGGCA	B_germinal_center	959.729	2160.17			AACGAAACAATAACGA	Endothelial	-193.424	-3821.75
CAGATTGAGCCTAACT	T_follicular_helper	824.583	2315.36			TTCCGTGAGAGCACTG	Neuron_14	1022.11	-1985.97
CAGATTGAGGACTGGT	T_CD4	441.384	1853.69			CTAACTTCAGTTGAAA	Radial glia	-298.676	-2143.25
CAGATTGAGTTTCAGC	B_germinal_center	518.195	2041.1			TGGTGATGTGTCGCTG	Fibroblast	83.9884	-2554.42
CAGATTGCACACCAGC	B_germinal_center	2600.57	963.359			GAAGCGAAGGTATAGT	Neuron_4	935.791	-2267.61
CAGATTGGTCTCACAA	B_naive	2340.17	3042.98			TGCCGAGAGACCGTTT	Neuron_3	422.816	-2445.8
CAGATTGGTGTTAGCT	B_germinal_center	800.705	1801.57			TGCTGAACAGGCTATT	Neuron_1	946.674	-4006.84
CAGATTGTCCGCACTT	B_memory	2273.35	2619.9			TAGGGTTTCAGTCACA	Neuron_6	875.382	-3458.73
CAGCAATAGACAGCGT	B_naive	715.446	2671.98			AGGCATTGTACAATAG	Neuron_10	962.129	-2703.41
CAGCAATCAACACGTT	NK	2605.61	1599.45			AACGTCAGTGGTCTCG	Neuron_1	1197.34	-3728.07
CAGCAATCAGGAATCG	B_naive	2295.32	3128.98			CTTCTCTCATCGAGCC	Neuron_1	1027.84	-3540.91
CAGCAATGTCGAGCAA	B_germinal_center	1038.02	1766.66			ATCCACCGTGTTCAGT	Neuron_8	1087.54	-2888.9
CAGCAATTCTCACGAA	mDC	1152.75	2470.75			CGTAGTAAGTTAACAG	Neuron_4	668.077	-2345.34
CAGCACGAGCCATGCC	B_germinal_center	1898.55	2877.17			GGGTGAATCGTAGCCG	Neuron_13	-42.3491	-2155.43
CAGCACGAGTAGCATA	B_germinal_center	981.684	2193.38			CTGCTCACAGACCTGC	Neuron_3	420.598	-2303.52
CAGCACGCAGGTCCCA	B_naive	1041.02	1033.69			AGTTAGCAGGAACGCT	Neuron_2	1297.67	-2926.78
CAGCACGGTAGACAAT	B_naive	1005.9	1408.71			CATACTTCAACTCGAT	Neuron_9	1199.94	-3446.21
CAGCACGGTAGTCTGT	B_germinal_center	2344.24	1459.04			CTCCATGAGGTCTGGA	Neuron_2	1600.83	-2807
CAGCACGGTCGAGCAA	B_naive	1407.08	1042.45			CAGATCAGTTCAAAGA	Neuron_1	846.135	-3865.05
CAGCACGTCCCTTTGG	B_naive	936.905	1014.64			GGAACCCGTAGATTGA	Neuron_15	-744.375	-2284.72
CAGCAGCAGACATACA	B_germinal_center	1106.37	2843.04			CCACCATTCTTCTCAA	Neuron_11	1178.77	-3185.23
CAGCAGCCACATACTG	B_memory	631.104	1691.05			TGATTTCAGCCAGAGT	Neuron_10	743.017	-2750.71
CAGCAGCCATGCCGCA	B_germinal_center	1172.52	1680.19			GTTAGTGAGTTGTCAC	Neuron_9	1187.06	-3343.76
CAGCAGCGTACGATGG	B_germinal_center	2410.91	1392.81			GTCATTTGTATTGACC	Neuron_9	1132.56	-3415.97
CAGCAGCGTCGTTATG	T_CD4	779.73	2567.05			TGCGATAGTCCGTACG	Neuron_13	47.5848	-2594.35
CAGCAGCTCCGGTTCT	B_germinal_center	1082.14	1796.48			TCACGGGAGGTCACTT	Neuron_8	1030.11	-2483.9
CAGCAGCTCGATCCCT	FDC	1380.66	2285.09			GCTCAAAAGGTTGCCC	Neuron_6	1170.97	-3559.17
CAGCCAGCAAGAAATC	T_double_neg	1709.31	1727.78			GCATCTCTCGCTCATC	Neuron_10	1027.18	-2543.72
CAGCCAGCACCACTGG	B_memory	2678.07	2417.54			TTGTTTGGTCCCAAAT	Radial glia	108.898	-3191.52
CAGCCAGGTACCTGTA	pDC	752.143	1240.03			GTCGAATGTCGGAACA	Neuron_4	699.892	-2404.22
CAGCCAGGTACTCCGG	T_follicular_helper	408.22	1740.76			GCCAACGTCTTACTGT	Neuron_3	640.052	-2329.49
CAGCCAGGTTGCGTAT	B_naive	1298.86	1085.43			GATTCTTCACAATGCT	Fibroblast	143.691	-2566.89
CAGCCAGTCATGGTAC	T_CD8	1519.69	1644.5			TTGGGCGCAGCTAACT	Neuron_7	1110.62	-3506.97
CAGCCAGTCCCGAGAC	B_naive	2116.29	1293.4			TAGAGTCGTATAGGAT	Neuron_9	925.933	-3970.02
CAGCCAGTCTCGCTTG	B_germinal_center	2257.31	1058.85			GATGCTACAAGTTTGC	Radial glia	694.913	-3949.86
CAGCGTGAGAAACTGT	B_germinal_center	1817.54	2639.09			ATGGTTGAGGTGTGAC	Neuron_8	1094.71	-2466.8
CAGCGTGAGTAGTCCT	T_CD4	2542.57	2297.49			GTGTGGCTCCTTCGAC	Choroid Plexus	-86.7758	-3040.47
CAGCGTGAGTCATGAA	B_germinal_center	1442.64	2695.57			TGGAGAGAGATACGAT	Neuron_2	1199.22	-2966.34
CAGCGTGAGTCATGCT	T_CD4	2494.17	1852.73			CCCTGATAGACATAGT	Neuron_8	960.177	-2564.76
CAGCGTGCACAGCCTG	B_memory	1413.35	1659.75			GTTACGATCTAGGAAA	Neuron_1	801.993	-1987.24
CAGCGTGCAGAGAGGG	B_naive	2084.52	1276.5			GGCTTTCCATGACGGA	Radial glia	-595.698	-2582.29
CAGCGTGCAGTCGGTC	B_naive	2574.24	759.28			AGAGCAGCATGTTACG	Neuron_2	367.477	-2940.1
CAGCGTGGTGTTACTG	B_naive	2717.4	1154.3			CCTTTGGAGTGCAAAT	Neuron_3	348.367	-2546.02
CAGCGTGTCCCATAAG	T_CD4	1605.47	3299.78			CACCAAATCACCGACG	Neuron_6	764.959	-3442.1
CAGGCCAAGAAGAACG	B_germinal_center	2229.56	1822.69			TCTTGCGAGTCTTCGA	Neuron_14	1374.88	-2577.52
CAGGCCAAGAATAGTC	T_CD4	2072.62	2762.28			AGTTAGCTCAAACTGC	Radial glia	-399.502	-2135.29
CAGGCCAAGAGCTGCA	B_germinal_center	1071.68	2106.58			AAAGGATGTACAAGCG	Neuron_6	1261.7	-3460.97
CAGGCCAAGCAAATCA	B_germinal_center	1839.06	3000.18			GATGGAGGTCACTCTC	Neuron_9	863.275	-4040.3
CAGGCCACAAGTGTCT	B_memory	1307.88	1241.04			TTTATGCCACCAAATC	Neuron_12	469.6	-4180.9
CAGGCCACACATTCTT	pDC	921.1	3029.35			TCGGGACCACGCGCAT	Fibroblast	270.96	-1848.48
CAGGCCACAGAGTGAC	T_follicular_helper	2519.32	1260.04			AGTAGTCCAGCAGAAC	Neuron_2	1573.19	-2938.91
CAGGCCACATAACTCG	B_germinal_center	1845.99	1781.35			TCTCACGCAGTCTACA	Neuron_5	-13.9021	-2492.53
CAGGCCAGTGGCCTCA	T_CD4	3107.7	2277.48			TCCTCGAGTTGCAAGG	Choroid Plexus	91.6331	-2700.59
CAGGCCAGTGGTGATG	B_germinal_center	2542.68	1336.2			CGATCGGCACACGCCA	Fibroblast	198.93	-2790.14
CAGGCCAGTTTCTTAC	B_germinal_center	2503.85	1010.13			TTGTGGATCTGTCAGA	Neuron_7	1319.02	-3683.94
CAGGCCATCGCGTAGC	T_CD8	1409.39	2628.3			TCGCTCACAGGAGACT	Neuron_9	1119.2	-3184.88
CAGGGCTAGCACCGTC	FDC	1195	1804.46			TGCAGATGTACTTCCC	Endothelial	1297.1	-2687.26
CAGGGCTAGCGACTAG	NK	1789.16	1388.67			TTCTAACTCAGACCCG	Neuron_4	800.408	-2538.93
CAGGGCTCAAGCTGCC	B_naive	2202.54	3210.59			CAAGGGAAGTACCATC	Neuron_8	1127.29	-2887.97
CAGGGCTCAATAACCC	T_double_neg	783.366	993.171			ACTCTCGAGCATCCTA	Neuron_1	1560.18	-3008.16
CAGGGCTCACAGTGTT	FDC	1690.68	2991.38			AATGACCGTCTGATAC	Neuron_5	-282.925	-2685.17
CAGGGCTCATCTAGAC	T_CD8	789.955	1078.84			CGTTAGAGTATTTCGG	Neuron_1	1263.23	-2861.47
CAGGGCTGTACCCAGC	T_follicular_helper	2238.28	1014.15			GTGATGTTCAGAGCGA	Radial glia	1387.88	-3034.33
CAGGGCTGTCACCTTC	B_memory	1497.8	1595.41			ATCGCCTCAGTCAGAG	Neuron_1	1372.85	-2996.69
CAGGGCTTCGAACGGA	B_germinal_center	2100.83	1896.58			ACCAACAAGGTTGTTC	Neuron_4	694.259	-2692.14
CAGGTATAGAAGTGTT	T_CD4	2006.84	1696.67			TTACGTTCACGGCACT	Neuron_8	1160.96	-3108.12
CAGGTATAGGTTGCCC	B_germinal_center	1112.93	3039.19			GTTGCTCTCTCATGGA	Neuron_4	575.621	-3026.25
CAGGTATCAACGACAG	B_naive	2489.48	2819.15			AGTGACTGTGATAGTA	Neuron_1	774.098	-3759.07
CAGGTATCAGGTTTAC	B_naive	2058.02	3263.42			CATTGTTAGCTGTACT	Radial glia	1268.95	-2234.69
CAGGTATGTATTTCGG	B_germinal_center	2006.84	2438.86			AGAGAATCACAAATGA	Neuron_1	873.679	-3597.22
CAGGTATTCATGTCAG	B_naive	626.722	2317.35			GGTAATCAGCGCCTAC	Neuron_2	1653.85	-2708.06
CAGTGCGAGAATCGAT	B_memory	2107.38	1178.95			TCTCTGGCACTCACTC	Neuron_2	1469.98	-2485.83
CAGTGCGAGTTACTCG	T_CD4	1077.41	1390.15			TTCAATCGTCATCGGC	Radial glia	-179.545	-2832.89
CAGTGCGCACATATCG	B_naive	1340.08	1056.07			CTAGACAGTGGCCCAT	Neuron_6	951.099	-3577.41
CAGTGCGGTGTCTTAG	B_naive	2463.74	2992.51			TCACGGGTCGGTAACT	Neuron_3	573.786	-2183.34
CAGTGCGGTTCCTTGC	NK	1471.99	1990.81			AATCGTGTCTATGCCC	Neuron_3	710.279	-2141.73
CAGTGCGTCCAGTACA	B_germinal_center	2670.53	923.033			CTCATGCCAGGACTTT	Neuron_5	149.221	-1661.63
CAGTGCGTCCGAGAAG	B_naive	1248.31	1550.55			CATGCGGCATTGACAC	Neuron_2	736.897	-2083.42
CAGTTAGAGAAGGCTC	T_double_neg	1824.98	3259.31			AACTTCTGTACAGTCT	Radial glia	-426.299	-2433.4
CAGTTAGAGCTACAAA	B_germinal_center	2771.6	2062.62			GGTGTCGGTGTAAACA	Neuron_6	1531.61	-3451.57
CAGTTAGCACAGCCAC	T_CD8	1504.42	1607.9			ACGGTCGAGAAACTAC	Radial glia	-399.853	-1999.62
CAGTTAGCATAACGGG	B_germinal_center	2734.94	2115.57			ATGAGGGGTAACGCGA	Neuron_14	1347.01	-2352.51
CAGTTAGGTCCTGGGT	B_germinal_center	718.501	2087.2			CCACCATCATAGCTGT	Neuron_2	676.772	-1392.98
CAGTTCCAGCGATGCA	B_naive	2563.34	2848.14			ATCGCCTAGGGAGTGG	Neuron_4	521.947	-2705.59
CAGTTCCAGTCGCCAC	B_germinal_center	2267.15	1683			ACGGTTAGTCAACACT	Neuron_8	1114.75	-3063.01
CAGTTCCGTGGGTATG	B_naive	2542.61	2334.59			CTTCTAAGTTACCGTA	Neuron_8	873.882	-3017.47
CAGTTCCGTTGAAGTA	B_germinal_center	1433.54	2778.42			ACACGCGGTCATAAAG	Neuron_9	1219.41	-3348.57
CAGTTCCTCAGGTGTT	B_naive	2479.81	3027.04			TGGTTAGGTGGTTTAC	Neuron_4	692.14	-2654.78
CAGTTCCTCCTGTAAG	NK	1339.72	2147.28			TGGAACTTCGCCAACG	Neuron_4	739.137	-2591.01
CAGTTCCTCGGTGAAG	T_CD4	2054.78	1700.21			ACAGAAAAGGCTAGCA	Neuron_7	1450.56	-3559.15
CATAAGCAGCGCTGAA	plasma	589.162	2180.28			TTGCGTCAGCAATTAG	Neuron_3	827.769	-1887.89
CATAAGCCATGACGGA	B_germinal_center	1204.21	2853.91			GGGCTCAGTCGACTTA	Radial glia	-79.5152	-1791.87
CATAAGCGTAACTTCG	T_CD4	2816.03	1675.4			GGCTGTGAGCGTGCTC	Neuron_6	774.545	-3800.68
CATAAGCGTAGGGTAC	B_germinal_center	2691.99	903.298			TGAACGTTCATGAAAG	Neuron_5	-123.696	-2641.75
CATACAGAGAGAGGGC	B_germinal_center	1216.39	2027.69			CTCGAGGTCGCGGACT	Neuron_8	937.435	-2878.76
CATACAGAGCGACCCT	FDC	1361.63	2852.12			GACACGCGTTACACTG	Choroid Plexus	434.352	-3050.81
CATACAGAGTTCATCG	mDC	1391.35	2277.48			GCTTGGGCATAATCGC	Neuron_8	691.008	-2954.14
CATACAGCAATTGCAC	B_germinal_center	530.913	2566.43			GGTTAACTCTGATGGT	Neuron_8	993.122	-2654.52
CATACAGGTACAGTAA	FDC	1274.01	1818.44			GCGGATCAGCACCGAA	Radial glia	-137.511	-3668.75
CATACAGGTGGCCCAT	B_germinal_center	2140.32	2792.59			ACTATTCAGCCTCAGC	Neuron_1	1069.6	-3785.82
CATACAGGTTTGAACC	T_follicular_helper	812.882	1884			TCGTGCTTCCTCCACA	Neuron_2	1639.07	-2908.07
CATACCCGTGTGCTTA	B_germinal_center	1275.59	2933.66			TGTGATGTCGCTCTAC	Radial glia	954.513	-3790.06
CATACTTCACAAGGTG	T_CD8	2769.14	1300.78			CACTGTCGTCCACATA	Radial glia	711.26	-3998.42
CATACTTCACTCTAGA	B_memory	2103.6	924.913			TTACCGCGTCACTTCC	Neuron_14	1301.06	-2488.14
CATACTTGTGGCGCTT	B_naive	1242.17	1138.47			GTCAGCGGTCAGTTTG	Neuron_1	1587.87	-3036.47
CATAGACAGTATCTGC	T_CD4	1467.37	2127.58			TCATCCGCACTGAATC	Neuron_1	833.546	-3441.88
CATAGACCACCGGAAA	T_CD4	2096.21	1696.58			TGAGACTGTACGACTT	Neuron_6	1253.19	-3516.37
CATAGACCAGGCATTT	B_naive	1706.19	2486.47			ATTACTCAGTGAGGTC	Neuron_7	1139.87	-3830.79
CATAGACCATAAGCAA	B_naive	2151.32	1416.97			TCATGCCAGTAGTCAA	Neuron_12	495.389	-4099.05
CATAGACCATCATCCC	B_germinal_center	1610.9	2861.22			TCGCACTGTACGCTAT	Neuron_11	1406.24	-3283.81
CATAGACCATCATCTT	mDC	1414.34	1998.7			GGTGATTGTGGTCTTA	Neuron_7	844.894	-2040.08
CATAGACTCTGTAAGC	B_germinal_center	1184.54	2154.88			CCATAAGGTTAAACCC	Neuron_13	-620.589	-2036.16
CATCAAGAGGAGAGGC	B_germinal_center	721.626	2173.29			CAGAGCCTCCATCCGT	Neuron_5	-241.324	-2601.32
CATCAAGAGTTCGCAT	myeloid	1080.6	2817.8			TTCTTCCCAGACACAG	Neuron_3	586.418	-1766.03
CATCAAGGTATCGATC	FDC	817.955	1985.88			TTCTAGTCAGAAATTG	Fibroblast	342.757	-3036.82
CATCAAGTCGTGCATA	B_germinal_center	1818.59	1717.43			GATCGTAGTTGCCTAA	Fibroblast	-3.67913	-2474.03
CATCCACAGCAACAGC	B_naive	795.097	1626.76			AGTCTCCCAGTTCTAG	Neuron_3	598.555	-2170.67
CATCCACCAGGCAATG	B_germinal_center	575.217	2109.6			AGAGCCCCAAGCCATT	Neuron_11	1492	-3433.64
CATCCACTCGCCGTGA	T_CD4	1985.01	2036.47			GGTTGTAAGAGTGAAG	Fibroblast	80.1781	-2496.86
CATCCACTCGCGATCG	B_memory	1377.93	1416.6			GCCAACGTCACCATGA	Neuron_1	889.993	-3918.54
CATCCCAAGGCCTGCT	B_naive	706.388	2479.98			TCCAGAATCGTAGCTA	Neuron_12	497.406	-4112.41
CATCCCACAGTCTGGC	B_naive	1063.84	1112.51			AGTGATCAGTCCGCGT	Neuron_5	-412.786	-1953.05
CATCCCACATAACGGG	B_germinal_center	713.641	1757.14			GTGTGGCTCAGGTAAA	Neuron_7	1421.93	-3356.53
CATCCCAGTCATCTAG	T_CD8	1253.74	1008.15			ATTTCACGTTGTACGT	Radial glia	-635.467	-2905.34
CATCCCAGTTTACACG	B_naive	1932.65	1672.85			AGGGCTCTCCATAGGT	Neuron_1	1463.37	-2957.53
CATCCCATCTCTGGTC	B_germinal_center	1292.87	2860.67			TTCTGTAGTTCTCCCA	Neuron_1	1484.88	-2978.73
CATCCGTCAAGCCATT	B_germinal_center	1329.83	2833.88			ATAGGCTAGCCATTGT	Radial glia	824.593	-3342.26
CATCCGTCATTGTGCA	mDC	1886.41	716.581			GACTCTCCAATTGGTC	Neuron_5	-301.248	-1849.61
CATCCGTGTATCGATC	B_memory	1190.84	867.754			GAGTTACCATATACCG	Neuron_2	1114.3	-2147.05
CATCCGTGTCGAAGCA	B_naive	799.162	1588.9			CTCCTTTGTAATGCTC	Neuron_16	1214.25	-3821.95
CATCCGTGTGTACATC	B_naive	2153.5	1062.93			GTTCATTAGTCCCTAA	Neuron_16	1083.01	-3927.79
CATCCGTTCGCCAACG	plasma	1088.9	1777.2			AAGCCATAGGACTGGT	Neuron_9	1312.69	-3644.69
CATCGCTAGCTTTGTG	FDC	1436.4	3077.48			TCAGGGCTCACGGACC	Neuron_3	460.215	-2140.29
CATCGCTCACGTTGGC	myeloid	851.868	2416.63			TGGTTAGCATGGAAGC	Neuron_4	780.17	-2272.82
CATCGCTGTATGAGAT	T_CD4	2431.7	1808.3			CCCATTGTCTCCGTGT	Radial glia	1356.46	-3313.35
CATCGCTTCGCAGTGC	T_follicular_helper	1023.55	2062.44			TATGTTCAGCATATGA	Neuron_3	184.423	-2201.32
CATCGCTTCGTAGAGG	myeloid	1846.06	2831.43			ACGCACGAGTACCGGA	Neuron_7	-1097.93	-3061.8
CATCGGGAGCCTGTGC	B_germinal_center	2289.07	1745.37			TGGGCGTGTCTCTCTG	Neuron_1	1480.43	-2904.29
CATCGGGCAAATACGA	B_germinal_center	824.236	1907.96			CACTGAAGTTGCCAAT	Choroid Plexus	447.145	-3099.52
CATCGGGCAGCATTGT	B_germinal_center	908.639	2218.38			GCATTAGTCTCTCTAA	Radial glia	679.031	-2006.76
CATCGGGTCAGGACAG	B_germinal_center	2688.1	1258.42			CATACTTAGAGTTGCG	Neuron_3	437.914	-2503.06
CATCGGGTCCCTCGAT	B_naive	1156.83	1189.41			TGAATGCCAAGACGGT	Neuron_6	837.157	-3408.46
CATCGGGTCCTCTCGA	T_CD4	1266.48	2156.09			CTCCCTCCAAATGAGT	Neuron_1	900.856	-3818.24
CATCGGGTCTCGTCAC	B_germinal_center	2020.12	3105.26			CATGCAAAGTATTCCG	Neuron_1	920.547	-3488.56
CATCGTCGTACGATTC	B_naive	2250.79	816.71			CCTCACACACCCTAGG	Radial glia	-429.365	-2804.27
CATCGTCGTAGCTTTG	B_germinal_center	2519.22	2840.58			TCATCCGAGTCGGCAA	Neuron_4	599.032	-2418.74
CATCGTCTCGGTTCAA	plasma	645.996	2390.4			GCAGGCTGTAGCCAGA	Neuron_1	1527.39	-3063.44
CATGAGTAGCACCAGA	B_germinal_center	2038.85	476.836			AGTTAGCGTTGCCGAC	Neuron_4	739.363	-2263.3
CATGAGTAGCTAATCC	B_germinal_center	698.65	2271.76			ACCAAACAGCAGGCTA	Neuron_6	989.213	-3508.25
CATGAGTAGTCTGGTT	B_germinal_center	1696.45	3111.62			GTGTTAGCAAGGCCTC	Neuron_5	-224.631	-2371.72
CATGAGTCACTTGTGA	T_CD4	2500.79	1896.97			TCGGTCTAGGTTACCT	Neuron_1	1162.32	-3774.88
CATGAGTCATGTTACG	mDC	2594.53	2209.04			ATCGGCGTCCACAAGT	Neuron_3	355.983	-2116.49
CATGAGTGTAGACAAT	T_CD4	754.871	1872.28			GTACAACAGAGAGCAA	Neuron_8	834.962	-2930.66
CATGAGTGTTATTCCT	T_CD4	2070.08	1310.35			CTTCGGTCAACTTGGT	Neuron_12	-234.244	-4038.58
CATGAGTTCCCATACC	B_germinal_center	1590.27	2828.68			TGAGGGATCGTTCGCT	Neuron_1	1510.47	-2845.47
CATGAGTTCGACATAC	plasma	1282.12	3145.18			ACTTTCATCGCACGGT	Neuron_9	1169.03	-3383.71
CATGAGTTCTCAAAGC	T_CD4	751.04	2419.74			GTCTCACTCGCAGTCG	Neuron_2	1526.23	-2727
CATGCAAAGGTGGTTG	T_CD4	2094.61	1706.17			TAGGTTGCACCGGAAA	Neuron_4	864.641	-2101.22
CATGCAACACACAGCC	B_germinal_center	2936.78	1584			GTGGAAGGTCGCATTA	Neuron_11	1471.95	-3398.31
CATGCAAGTATGCTAC	B_germinal_center	2296.78	1004.81			AAATGGAGTCCGTACG	Neuron_1	1298.84	-3777.12
CATGCAAGTCTGTCCT	plasma	2723.28	2801.08			CAAGAGGCAAAGACGC	Neuron_11	1327.61	-3260.47
CATGCAAGTGAGTCAG	myeloid	1467.23	1478.73			AAAGGTAAGTCGGCAA	Neuron_8	903.131	-2611.16
CATGCAAGTTTACCAG	NK	2049	1655.41			ACGGGTCCACTCATAG	Neuron_6	1376.38	-3400.18
CATGCAATCCCAGGAC	T_CD4	2196.75	3203.76			TGACTCCGTCGTTGCG	Neuron_4	868.682	-2369.49
CATGCAATCCTTACCG	T_CD4	773.946	2491.45			CTCTCGATCTATACTC	Neuron_6	615.942	-4078.43
CATGCAATCGTAGAGG	B_naive	1102.98	2490.14			CTCTCGAGTGGACCTC	Neuron_10	784.99	-2698.41
CATGCCTAGACGCTCC	B_germinal_center	1349.44	1824.61			TATACCTTCAAGAATG	Neuron_3	494.279	-2110.58
CATGCCTAGCTAATGA	B_germinal_center	1799.41	1880.67			CTATCTATCTCCTGAC	Neuron_5	-114.858	-2367.91
CATGCCTCACTCACTC	T_CD8	895.015	1195.46			CGTCCATCAATTCTTC	Neuron_12	540.426	-4155
CATGCCTTCTAGACCA	B_naive	1061.45	2339.28			TCAGGGCAGGCGCTCT	Neuron_2	632.737	-2140.49
CATGCGGAGAGGATCC	B_germinal_center	608.628	2593.84			TCTCACGCAGGCAATG	Neuron_5	-539.717	-2071.82
CATGCGGAGTATGCAA	B_germinal_center	499.263	1972.2			GTCAAGTTCCGAGATT	Neuron_5	-415.644	-1935.69
CATGCGGCAAAGCTAA	plasma	1215.81	2072.98			TATTTCGGTGGTAATA	Radial glia	-409.552	-2782.28
CATGCGGGTCACCTTC	B_germinal_center	2562.64	1333.03			TGTCCACTCCGGACTG	Neuron_3	601.149	-2331.15
CATGCGGGTCACTTCC	B_germinal_center	2320.14	1251.29			GTGCACGGTATGTCAC	Neuron_6	1376.17	-3628
CATGCGGGTGCATGTT	myeloid	1278.73	2121.66			GTAAGTCCAGGGTTGA	Neuron_12	454.015	-4086.38
CATGCGGGTGGTCTCG	B_naive	2195.92	986.995			CTCTCGACACTAGTAC	Radial glia	268.493	-3905.87
CATGCGGTCGTTGCCT	B_naive	2253.84	3037.58			CTTCCGATCCATCTCG	Fibroblast	243.542	-2789.78
CATGCTCAGCAGCACA	T_CD4	2270.51	1525.1			CCTTCAGTCTCCTGTG	Neuron_2	668.886	-2270.13
CATGCTCAGCTACTAC	T_CD4	1778.39	1411.13			CATTGCCGTAGGGTAC	Neuron_2	1291.43	-2653.19
CATGCTCAGGAAGTCC	B_germinal_center	925.449	1980.67			TCAGGTAAGTGGAAGA	Neuron_3	698.656	-2171.77
CATGCTCCACAGTATC	B_germinal_center	2154.72	1784.11			GTCACTCGTATGAAGT	Neuron_9	880.584	-4078.78
CATGCTCCAGCTGGTC	B_naive	1110.08	1266.98			CTCCAACAGTGTCATC	Neuron_4	847.738	-2232.09
CATGCTCCATAGCACT	B_germinal_center	2039.94	2885.45			GGGTTTAGTCTGCAAT	Neuron_2	1634.73	-2658.9
CATGCTCCATTCACAG	T_CD4	1055.28	2521.94			ATCTTCACAGTGGGTA	Radial glia	-658.201	-2650.24
CATGCTCTCGACCATA	B_memory	1603.27	1652.55			GCAGGCTGTCGCTGCA	Neuron_4	1013.23	-2209.01
CATGCTCTCGTGCTCT	FDC	2393.18	1030.94			CGGCAGTCACAAACGG	Neuron_5	152.077	-1925.45
CATGGATAGGCCTTGC	T_CD4	859.77	2877.24			GAGCTGCCAGCATACT	Neuron_2	-18.7016	-3033.15
CATGGATAGTGCAACG	B_germinal_center	1650.74	2613.57			TACTTCAAGTCCCGAC	Neuron_1	1455.58	-3444.88
CATGGATCAGGTTCCG	B_memory	1937.6	3305.86			TCAATCTTCCCGTAAA	Neuron_2	1466.07	-2677.17
CATGGATGTTCTTAGG	T_CD4	2467.5	2696.67			GTTGAACGTTGTTGCA	Neuron_9	706.11	-3162.15
CATGGATGTTTACGAC	B_naive	1124.05	1234.83			GAGTTACCATAATGAG	Neuron_3	539.927	-2193.91
CATGGATTCCGCGAGT	mDC	1300.37	2271.08			TTGCCTGTCTGTCAGA	Neuron_8	1197.7	-2999.62
CATGGATTCGGCTGGT	B_germinal_center	2417.53	2946.26			CTAAGTGAGCGTTACT	Choroid Plexus	51.3395	-2702.45
CATGGATTCGTAACCA	B_naive	2145.79	1541.19			CTCGAGGCACTAGTAC	Neuron_6	594.692	-3584.69
CATGGTACAGCCGGTT	mDC	2733.6	2449.35			GTCACGGGTGAATTAG	Neuron_13	38.3412	-2531.62
CATGGTACAGCTTCGG	NK	902.633	973.238			GGAAGTGTCCTGGCTT	Neuron_1	1040.94	-3868.91
CATGGTAGTCCACAGC	B_germinal_center	1995.72	2769.18			TGGATCACATCACAGT	Neuron_1	1002.06	-3907.04
CATGGTAGTCGAAACG	T_CD4	429.796	2105.9			TACTTCAAGGCTTCCG	Neuron_6	988.056	-3708.1
CATGGTATCACCGGTG	B_memory	1271.57	1152.41			GTTAGACAGTGCGACA	Neuron_15	22.8394	-1620.88
CATGGTATCACCTGTC	B_germinal_center	1727.32	2822.26			AGTAGCTGTAATACCC	Neuron_5	-118.129	-2659.47
CATGGTATCAGACATC	T_follicular_helper	1569.55	3230.93			CAACAACGTTAAACAG	Neuron_1	1457.79	-2708.87
CATGGTATCCACCTCA	T_double_neg	1718.67	3138.12			GTCATGATCTGGAAGG	Radial glia	615.858	-4018.42
CATTCATAGTTTGAGA	B_naive	1044.3	1555.31			TCACATTGTACCGTGC	Radial glia	-458.561	-3178.64
CATTCATCAATTCTCT	B_memory	1625.35	1422.24			GTAACCAAGTTCCATG	Radial glia	79.8815	-1737.93
CATTCATGTAGAGCTG	B_naive	2528.92	795.836			CTCCGATTCTACGGTA	Neuron_6	1394.52	-3482.7
CATTCATTCGCTGACG	B_germinal_center	1361.42	2803.33			GACTTCCAGAGGTTAT	Neuron_10	888.41	-2553.92
CATTCATTCTCCGTGT	plasma	1199.07	2975.29			CATGCAATCGCTCCTA	Neuron_16	1629.92	-3082.44
CATTCCGAGCTGTGCC	B_memory	1508.05	1774.13			AGGCCACAGTACCCTA	Radial glia	525.501	-3965.5
CATTCCGCAAGACAAT	B_germinal_center	2422.94	1365.38			CGAAGTTCAATAACGA	Neuron_3	261.149	-2162.42
CATTCCGCAATTCGTG	T_CD8	742.611	2414.84			GGCGTCACACACACTA	Neuron_5	-845.14	-2740.76
CATTCCGCAGGTTCCG	B_germinal_center	1357.67	1873.05			GTCGCGACAGTAGATA	Neuron_3	763.519	-1786.03
CATTCCGGTACAGGTG	B_germinal_center	2460.58	960.993			CATAGACGTGTAACGG	Neuron_1	724.417	-4101.04
CATTCCGGTCAGATTC	B_germinal_center	560.403	2106.92			TTACAGGAGGAGATAG	Fibroblast	-559.278	-2616.51
CATTCCGGTTTGTTCT	T_follicular_helper	1604.3	3151.71			AGGCATTCAACCGACC	Neuron_10	1192.18	-2569.95
CATTCCGTCATTTACC	T_CD4	2444.72	1692.35			AGGTTACCAGAAATTG	Fibroblast	-182.675	-2389.93
CATTCCGTCCACATAG	B_germinal_center	2559.82	3005.07			TCATGCCGTGTTGCCG	Radial glia	-532.476	-3201.83
CATTCCGTCGCGTCGA	T_CD4	2354.46	1615.99			GTACAGTGTACCTATG	Neuron_15	48.1287	-1622.39
CATTCCGTCTAAACGC	T_CD4	1967.86	1498.52			GGCTTGGCAGGATCTT	Neuron_8	1129.16	-2675.19
CATTCTAAGACGCCAA	B_germinal_center	2155.06	2697.81			TGTTCATTCCTAGCTC	Fibroblast	258.157	-2066.27
CATTCTAAGGTGAGAA	T_CD8	524.974	1348			AAACGAAGTTACACAC	Neuron_2	795.244	-3816.41
CATTCTAGTCTCCCTA	B_naive	900.653	1220.12			AGCGTATTCGAATGCT	Neuron_5	-112.501	-2229.15
CATTCTATCAGACTGT	B_germinal_center	2157.36	1734.79			CCTCTCCTCTTAGTTC	White Blood Cells	919.61	-3916.53
CATTCTATCCGTGGTG	B_naive	705.525	2614.68			TAGACTGTCGGACAAG	Neuron_8	1003.92	-2775.11
CATTCTATCCTTACCG	mDC	2425.8	709.206			AGTCACACACGAAAGC	Neuron_13	-102.728	-2264.45
CATTGAGAGCCTTTGA	T_follicular_helper	1923.05	1890.04			GGTGAAGTCATAGAGA	Radial glia	83.5395	-3089.65
CATTGAGGTGTTCATG	T_CD4	1060.97	2648.57			GAACTGTAGTGAATAC	Neuron_10	1162.82	-2546.7
CATTGAGGTGTTCCAA	B_naive	2416.25	2944.24			AGACAGGCAACCAACT	Neuron_5	-723.693	-2439.24
CATTGAGGTTCGGTCG	B_germinal_center	713.48	1860.02			GTGATGTCAACTCGAT	Neuron_5	125.699	-1671.99
CATTGAGTCCGTATAG	plasma	1993.78	2682.84			CTGTATTGTATCCCAA	Neuron_2	812.403	-2138.26
CATTGAGTCCTCACTG	B_naive	1107.61	1219.29			GAGTCATTCCTTCGAC	Neuron_3	682.386	-2043.07
CATTGAGTCTCGGTAA	B_naive	1674.83	527.58			CATTGAGCAAACACCT	Neuron_7	808.332	-4128.88
CATTGAGTCTCTCCGA	B_germinal_center	1054.7	2284.32			TCATTTGGTAACGGTG	Neuron_1	1214.45	-3741.09
CATTGCCAGAAGCCTG	FDC	2292.47	2978.59			AACACACAGTTTCGGT	Neuron_15	136.579	-1621.37
CATTGCCAGATAGTGT	B_naive	2200.06	1262.06			CAGCGTGGTTCCACGG	Neuron_4	997.892	-2485.85
CATTGCCAGCAATAGT	B_memory	797.403	2796.33			CCTAAGAAGGCATCGA	Neuron_16	1506.36	-3412.98
CATTGCCAGTGCAGCA	T_CD8	1091.19	1318.97			CTATCCGCAGCGGTTC	Neuron_6	932.777	-3506.65
CATTGCCCAGAGAAAG	myeloid	1628.91	1472.49			TCCATCGTCAGATGCT	Neuron_6	340.437	-3396.68
CATTGCCTCCCAGGCA	B_memory	1586.55	1233.38			TAGCACAAGACAACAT	Radial glia	-175.535	-2019.73
CATTGTTAGTCTCTGA	B_naive	759.582	1249.26			CCCTCAACACTTGAGT	Neuron_6	687.106	-3537.47
CATTGTTCAGGTGGAT	T_CD4	2033.59	1724.73			CTCTCGAAGCATCAAA	Neuron_6	947.037	-3609.19
CATTGTTCATGTGGTT	B_germinal_center	589.037	2220.6			TTCTAACTCCACCTGT	Neuron_3	290.511	-2454.04
CATTGTTTCTACGCAA	NK	605.153	1710.86			ACTGATGCAACGTTAC	Neuron_8	1135.2	-2496.62
CATTTCAAGCGTTAGG	T_follicular_helper	772.964	1929.17			CGTTCTGAGCTCCACG	Neuron_2	1015.06	-3555.34
CATTTCAAGGGATCGT	NK	1846.89	466.217			ACTCTCGGTAATCAGA	Neuron_3	407.206	-2031.73
CATTTCAAGTTTCAGC	B_germinal_center	933.409	2157.95			ATCTCTAGTTTCGTAG	Neuron_5	185.009	-1811.79
CATTTCACACCTTCCA	plasma	1914.14	2940.9			ATCAGGTTCGCCAGAC	Neuron_13	130.105	-1956.39
CATTTCACAGTGCGCT	B_memory	1390.1	859.119			TTTACGTAGCAACTCT	Neuron_4	941.924	-2299.1
CATTTCAGTACATTGC	B_germinal_center	1424.38	2781.77			GACAGCCAGTGGACGT	Neuron_15	-706.347	-2194.73
CATTTCAGTAGGTAGC	B_germinal_center	1075.62	2954.81			GAGTGTTGTTGTGGAG	Neuron_3	330.106	-2454.17
CATTTCAGTGATGTAA	plasma	1204.32	3156.36			AACCTGACATACTTTC	Neuron_5	56.1861	-1639.5
CATTTCAGTGTTATCG	T_CD4	1626.09	2494.13			ACTTATCTCTGTCCCA	Neuron_6	777.384	-3658.26
CCAAGCGAGGTCACCC	B_germinal_center	1279.73	2926.56			GCCAGTGTCGACCATA	Neuron_5	-786.429	-2481.25
CCAAGCGCAATCGCGC	NK	3077.01	1399.03			TTACGTTCAGAAGTTA	Radial glia	163.793	-1727.85
CCAAGCGCACAAAGTA	B_germinal_center	1099.82	2756.34			TAGACCATCCACGGAC	Neuron_7	1546.33	-1958.35
CCAAGCGGTAGACGGT	B_naive	1005.7	1376.31			CAGGCCAAGACCAACG	Neuron_1	819.594	-3598.44
CCAATGAAGCAAATCA	T_follicular_helper	2116.44	2906.27			CTCCTCCGTTCTGAGT	Neuron_3	871.459	-2070.88
CCAATGACATGAGGGT	B_germinal_center	1974.72	3040.54			TCCGAAAGTAGCCCTG	Neuron_12	372.561	-4163.38
CCAATGAGTAGCGTCC	T_CD8	1952.94	1745.3			ATGAGTCTCGCGGACT	Neuron_10	1022.18	-2287.75
CCAATGATCCTCTTTC	T_CD8	2162.02	596.401			GTCAAGTGTGTTGACT	Neuron_16	1634.92	-2958.77
CCAATTTAGCATCCCG	B_memory	1389.92	1332.1			CGGGTGTAGTTGAAGT	Neuron_6	1304.77	-3669.43
CCAATTTCAGGTGAGT	B_naive	2962.18	1489.21			TTGGATGTCACGGTCG	Neuron_8	862.828	-2641.9
CCAATTTCAGTATGAA	B_naive	2194.6	972.755			AGACACTGTAGTGTGG	Neuron_3	699.47	-2170.47
CCAATTTGTCTGGTTA	B_germinal_center	2061.39	2438.19			GCGTTTCGTCCGACGT	Neuron_5	183.422	-1700.58
CCAATTTGTGAGGAAA	T_CD4	699.036	1231.31			CTTCCGAAGGGTCACA	Neuron_12	686.056	-4161.06
CCAATTTTCACTAGCA	FDC	1758.99	2899.96			CAATGACAGATTACCC	Neuron_6	1595.77	-3298.82
CCACAAAAGACATAAC	B_memory	815.397	2443.12			AAGAACAAGAACTTCC	Neuron_3	718.164	-2147.16
CCACAAAAGACGCATG	B_germinal_center	1207.56	2694.6			CGTGATAGTCGCGTTG	Neuron_15	-586.26	-1999.76
CCACAAAAGATGTTAG	T_CD4	2189.41	3228.04			TGAGGTTGTACCCACG	Neuron_6	1268.43	-3450.43
CCACAAAAGCAATAGT	B_naive	1434.06	1676.86			TACCGGGAGTATGGAT	Neuron_12	463.503	-4162.99
CCACAAACATAGGTTC	T_CD8	1882.49	1863.9			ACTACGACACTATCGA	Neuron_6	826.169	-3904.78
CCACAAAGTGATGAAT	B_germinal_center	767.548	2316.06			ACCACAACACAACGTT	Neuron_8	980.352	-3077.96
CCACAAAGTGTACATC	B_naive	1955.32	801.224			GTGTGGCGTTCCGTTC	Radial glia	-375.153	-2078.74
CCACAAAGTTCGTGCG	B_germinal_center	2362.36	972.188			CTCCAACCACAACCGC	Neuron_2	870.9	-3677.28
CCACACTCAATAACGA	FDC	1149.14	1572.3			AACACACGTCGGTACC	Radial glia	-727.753	-3363.05
CCACACTCACAGCCAC	T_CD4	789.044	1556.61			CCTAAGAAGCGACTTT	Neuron_6	1295.43	-3532.01
CCACACTGTATCTTCT	FDC	2651.31	1586.18			AAGAACACATCGTCCT	Neuron_5	-267.279	-2613.02
CCACACTGTGATACCT	plasma	2104.98	2881.57			ATGCCTCCAATGGCCC	Neuron_6	1389.18	-3519.42
CCACACTGTGGCGTAA	FDC	1177.1	1102.58			AGATCCAAGATTCGAA	Neuron_5	-14.4955	-2317.4
CCACACTGTTTCCAAG	T_follicular_helper	2299.7	1668.98			CTCCATGCAGGTCTCG	Neuron_3	306.615	-2329.8
CCACACTTCCCAGGCA	B_naive	1068.51	1349.72			TGGGCTGGTCGCACGT	Neuron_4	851.255	-2521.72
CCACCATAGAGCCCAA	B_germinal_center	818.601	1859.87			CAGTTCCTCAAACGTC	Radial glia	-212.774	-3725.26
CCACCATAGGAATCGC	T_follicular_helper	1276.6	2061.3			AAGAACAAGAGTCCGA	Choroid Plexus	1.0971	-2927.42
CCACCATAGGTAACTA	plasma	2142.28	919.22			CCTTGTGGTTATCCAG	Neuron_14	1295.67	-2262.25
CCACCATAGTGATCGG	B_naive	2713.83	2795.95			ACCATTTCATGATGCT	Neuron_10	1030.61	-2553.82
CCACCATAGTGCCTCG	T_CD4	1778.31	2357.08			GTCCACTAGCTCGACC	White Blood Cells	290.806	-1602.7
CCACCATTCTCTGACC	B_germinal_center	1140.13	1486.74			TGACGCGTCCATTGGA	Radial glia	444.589	-3146.29
CCACCATTCTTTCTAG	B_germinal_center	1347.25	3034.75			GTCATTTAGTATCTGC	Neuron_2	1348.66	-2683.12
CCACGAGAGCGATTCT	B_memory	2547.54	711.923			GGTTAACGTGTGAATA	Neuron_2	1326.61	-2919.27
CCACGAGCAGACGATG	T_CD4	761.723	1511.07			AGAGCCCGTACGTACT	Neuron_9	1222.13	-3289.16
CCACGAGGTAGAATGT	B_germinal_center	1197.79	2964.75			CACCGTTGTCGTCTCT	Neuron_1	1034.87	-3789.95
CCACGAGGTGATCGTT	B_germinal_center	586.121	2432.36			ATACCTTTCTTAGCCC	Fibroblast	276.193	-2880.27
CCACGAGTCGCGATCG	B_naive	1725.37	2953.75			GTTACGACATTGAGCT	Neuron_16	1457.96	-3318.06
CCACGTTCAACCGATT	B_germinal_center	1216.15	1893.17			TGTAACGTCGTAACCA	Neuron_1	1597.72	-2931.3
CCACGTTCATGGCTGC	B_germinal_center	1147.91	2388.83			GCATGATCAGGACTTT	Neuron_1	1201.16	-2787.72
CCACGTTCATTCTCCG	mDC	2847.57	2322.79			CTGTAGAAGTTCCAGT	Neuron_6	1541.77	-2913.56
CCACGTTGTCTCGGGT	plasma	672.622	2673.23			CCGGTAGTCGAAGCCC	Fibroblast	-1.16411	-2497.98
CCACGTTGTTGACTGT	T_CD8	1147.91	2388.83			GGCTGTGCATAATCCG	Neuron_6	1302.41	-3566.85
CCACTTGAGTGGACGT	B_germinal_center	2602.71	1363.46			AACCTTTGTCGCCACA	Neuron_1	1640.16	-2932.98
CCACTTGCAACTCCCT	B_naive	1984.07	673.635			TGTTCATCATCAGCGC	Neuron_8	1011.12	-2499.67
CCACTTGCACGTCGTG	B_naive	1098.09	1312.82			ACCTACCAGAGGTTTA	Fibroblast	296.73	-2830.36
CCACTTGGTAGGGTAC	B_germinal_center	777.651	2136.78			CACTGAAAGATCCCGC	Neuron_1	625.003	-3809.68
CCACTTGGTCAAGTTC	B_germinal_center	2699.04	1934.66			TAATTCCAGGATCATA	Neuron_12	546.648	-4128.14
CCACTTGGTGTGTCCG	B_memory	693.558	2369.95			ATCGCCTCAACTGCTA	Radial glia	-294.075	-1943.45
CCACTTGTCGCCGATG	plasma	1220	1782.33			CATCGGGAGGGAGGAC	Neuron_4	583.388	-2732.74
CCACTTGTCGTGCGAC	T_CD4	1405	2311.54			TGGCGTGGTGCCCTTT	Neuron_5	-133.614	-1689.27
CCATAAGAGACGTCGA	B_naive	938.886	1315.42			TCATCATTCACTCCGT	Neuron_9	1215.98	-3318.88
CCATAAGAGCCACTCG	T_CD4	2017.72	1503.19			ATCAGGTAGGCAGTCA	Radial glia	-267.353	-1931.79
CCATAAGCATCGAGCC	FDC	2161.61	2771.1			AGCCAGCCATGGCTAT	Choroid Plexus	167.414	-2803.25
CCATAAGCATCGCCTT	B_memory	1153.94	1242.79			TGCGACGGTTCGTTCC	Neuron_1	1203.97	-2772.88
CCATAAGGTCGAAGCA	T_CD4	651.082	1554.39			GGGCCATAGCTCCGAC	Neuron_4	628.332	-2823.18
CCATAAGGTGACAGCA	FDC	2453.69	1475.06			CGTGTCTGTGGTACAG	Neuron_10	1276.13	-2656.5
CCATAAGGTTGTCATG	B_naive	2681.57	2166.38			TGGTTAGAGACGCTCC	Neuron_6	701.65	-3584.61
CCATCACCACTGAATC	B_germinal_center	1697.32	2008.31			CTCTCGATCACAGTGT	Neuron_11	1506.03	-3303.31
CCATCACCATGGAACG	myeloid	2052.41	2609.64			GTTGAACAGTTTGGCT	Neuron_3	511.994	-1887.33
CCATCACGTCGCCACA	B_germinal_center	1130.47	2734.4			GGCAGTCAGACCATAA	Neuron_1	909.997	-3622.89
CCATCACGTTCGCGTG	T_CD4	1712.95	2840.03			AATCACGAGGTACATA	Neuron_3	444.771	-2292.5
CCATCACGTTCTAACG	B_germinal_center	2052.41	2609.64			GTCTAGAAGACATATG	Neuron_3	667.966	-1877.11
CCATCACTCAAGCGTT	B_germinal_center	1738.75	2704.36			ACTCCCATCCGATAGT	Radial glia	-58.6674	-1878.4
CCATCACTCAAGGCTT	B_germinal_center	1458.12	3207.81			CCTCCTCAGAGATTCA	Neuron_5	-323.654	-1989.2
CCCAACTCACGCTTAA	B_memory	1236.61	1501.8			TAGGTACGTCGTCATA	Neuron_2	1404.6	-2905.84
CCCAACTGTAAGTTGA	B_germinal_center	641.529	2185.48			ATCGTGATCCCGAACG	Neuron_1	1142.71	-3757.6
CCCAACTTCCTGGCTT	plasma	1728.9	1336.77			CAGATTGGTCGAATGG	Neuron_8	930.249	-2663.1
CCCAACTTCGGCATTA	T_CD4	2411.89	672.249			CGCCAGACACACTTAG	Radial glia	-562.616	-2284.48
CCCATTGAGCACAAAT	B_germinal_center	938.403	2347.66			GTATTGGCAACACAAA	Neuron_10	742.631	-2799.05
CCCATTGAGCCTTTGA	B_germinal_center	526.587	2025.93			TGGTACAGTAGCGCCT	Neuron_5	10.6827	-1642.58
CCCATTGCATCAGCAT	T_CD4	1579.88	2567.41			TTTAGTCTCTGTGTGA	Neuron_3	792.035	-2010.23
CCCATTGCATCCTATT	B_germinal_center	2087.55	3138.65			ATCAGGTCACCGGTCA	Neuron_16	1493.77	-3431.09
CCCATTGCATTCACCC	T_follicular_helper	1187.61	1942.46			TTTGGAGCACCTAAAC	Neuron_9	937.447	-3338.14
CCCATTGGTAGTCGGA	B_memory	466.794	1759.98			CTGAATGTCTTTGCGC	Neuron_1	810.014	-3460.75
CCCATTGGTGGAACAC	myeloid	2055.99	2045.93			GTAATCGTCGAGCCAC	Neuron_13	-30.5015	-2098.39
CCCATTGTCAGACAAA	NK	1012.17	1382.96			CCGTGAGAGCTTCATG	Neuron_15	-681.667	-2144.46
CCCATTGTCAGCTTCC	B_germinal_center	1745.71	2566.46			TGTTGAGGTGCTTCAA	Neuron_1	870.634	-3628.71
CCCATTGTCATCTACT	FDC	2121.68	2656.14			GGAGGTAAGACTAAGT	Neuron_1	1539.31	-2936.99
CCCATTGTCCGGTAGC	B_germinal_center	2065.99	2948.04			TGTAGACTCTGGGAGA	Neuron_2	785.147	-1843.22
CCCGAAGAGAAGTCTA	B_germinal_center	2048.88	1778.74			TCACACCTCACGACTA	Neuron_10	1137.84	-2342.27
CCCGAAGAGCGAGAAA	B_germinal_center	2402	878.695			ATCTCTATCTTACCAT	Neuron_6	1404.71	-3530.5
CCCGAAGCATTCACCC	T_CD4	1208.09	903.947			GTGTGATCAGTTCCAA	Neuron_4	613.459	-2566.2
CCCGAAGTCAGCTGAT	T_double_neg	1132.28	950.329			AAGCCATGTCTCGACG	Neuron_14	1281.83	-2505.64
CCCGAAGTCGTACCTC	T_CD4	1217.47	2340.43			ATGGGTTCATGACGAG	Neuron_6	1327.5	-3655.27
CCCGGAAAGCGAATGC	B_memory	756.009	1328			TCGACGGTCTAGCATG	Neuron_4	584.826	-2868.55
CCCGGAAAGGTGAGAA	T_follicular_helper	1789.76	2893.42			CTGTACCCAGTAACGG	Neuron_6	1026.29	-3611.44
CCCGGAAGTCACGTGC	B_memory	1795.61	572.166			CGGCAGTGTGTCTAAC	Neuron_3	437.313	-2098.68
CCCGGAATCCAATGCA	plasma	839.749	2258.76			AACCTTTGTAACCAGG	Neuron_4	704.514	-2588.44
CCCTAACAGAAACCAT	T_CD4	1326.82	2121.82			TTTCGATCATGGCCAC	Fibroblast	292.285	-2905.34
CCCTAACAGACGGATC	B_germinal_center	2395.68	1390.54			GGGAGTAAGCAAATCA	Neuron_6	1385.21	-3430.59
CCCTAACAGCAGGCAT	T_CD4	1120.97	2443.18			TCTAACTGTTACGGAG	Neuron_1	796.188	-4100.2
CCCTAACAGTATCCTG	NK	2223.63	1433.76			AAACGAACATGTTCGA	Neuron_13	1239.03	-3671.6
CCCTAACCAACGCCCA	B_germinal_center	984.414	2927.36			TTCTAGTGTTAAGTCC	Neuron_12	241.5	-4054.51
CCCTCAAAGGCACAAC	B_memory	808.4	1387.93			TCGCAGGAGGCTCTCG	Neuron_8	1137.67	-3056.52
CCCTCAAGTTCCGTTC	T_CD4	2792.82	1517.9			ATCGTCCAGGAACGCT	White Blood Cells	693.365	-1451.61
CCCTCAATCCTCACCA	B_naive	2902.03	1503.96			TTCGCTGGTTCCGTTC	Neuron_5	46.8658	-1650.93
CCCTCAATCTCATGGA	T_CD4	1884.45	1519.24			AGCGATTTCCCAGGCA	Neuron_8	968.337	-2962.74
CCCTCTCAGAAACTCA	B_germinal_center	1837.5	2916.46			TATTCCAGTGCAGGAT	Neuron_4	510.724	-2917.67
CCCTCTCCACAAACGG	B_germinal_center	1391.77	3227.55			AGTACCAAGAATAGTC	Neuron_12	454.324	-4171.72
CCCTCTCCACAGTCAT	T_CD4	2657.79	2454.55			AAGACAATCGTCAACA	Neuron_3	246.763	-2317.86
CCCTCTCCACTGCGAC	B_germinal_center	2560.04	1318.84			ACGGGTCAGTGGCAGT	Neuron_5	-182.491	-2718.21
CCCTCTCGTGGGTTGA	B_germinal_center	757.565	2032.74			TTCTCTCGTTTGTTCT	Neuron_5	-180.221	-1753.96
CCCTCTCGTTTCGTTT	plasma	2642.13	1569.16			CAGATTGAGCGTATGG	Neuron_1	1355.53	-2740.09
CCCTGATAGATAACAC	plasma	2728.71	2358.37			GGGAGATCAAAGCTAA	Neuron_13	-167.668	-2523.99
CCCTGATCACAATTCG	T_CD4	1175.92	885.901			TCTCCGAAGCCTCCAG	Neuron_3	621.603	-1951.05
CCCTGATCAGAAATTG	B_germinal_center	1060.09	3056.73			TCGACGGGTGTCCACG	Neuron_9	1036.6	-3431.75
CCCTGATGTAGCTGTT	T_CD4	1435.56	2103.46			CCCGAAGTCACCATGA	Radial glia	669.036	-3413.56
CCCTTAGAGCCTGTCG	myeloid	728.522	2289.36			AACGGGACATCCGGCA	Neuron_2	1568.14	-2681.23
CCCTTAGCAACTGGTT	plasma	1510.48	2618.15			TTCCACGAGACCTCAT	Radial glia	452.073	-4004.88
CCCTTAGCATATGAAG	NK	1997.94	1520.64			GTGTAACAGCTGAAAT	Neuron_2	911.06	-3733.83
CCCTTAGCATCAGCTA	mDC	2816.34	1854.83			TGTTACTGTGGTCTCG	Neuron_9	992.57	-3298.28
CCCTTAGGTCGATGCC	FDC	638.747	1785.08			AGCCAGCGTCATCACA	Neuron_6	1197.15	-3613.56
CCCTTAGTCAACTGGT	B_memory	1138.07	1279.96			ACGTTCCTCGAGCACC	Neuron_8	919.159	-2769.28
CCCTTAGTCCTGTACC	B_germinal_center	1510.68	2669.67			GATCATGAGTGGCGAT	Neuron_2	1258.36	-2856.72
CCCTTAGTCGCAGTGC	T_follicular_helper	1886.38	2883.09			TGTTCTAGTTGGGTAG	Neuron_12	1011.53	-3773.5
CCGAACGAGACATAAC	B_memory	2647.56	2214.27			CTAAGTGAGACCCGCT	Radial glia	676.641	-3933.45
CCGAACGAGATCGGTG	FDC	844.431	2083.99			GTTATGGTCAAACCTG	Radial glia	452.901	-3160.58
CCGAACGAGATTGATG	T_CD4	767.824	2478.93			GATTTCTGTGGCTCTG	Neuron_4	591.394	-2682.18
CCGAACGGTACGACAG	B_germinal_center	751.321	1787.94			AAGATAGGTAGTAAGT	Radial glia	1267.94	-3743.69
CCGAACGGTAGCGTTT	B_naive	2575.69	1457.62			ATCTCTAGTCTCGGAC	Neuron_3	425.82	-2351.74
CCGAACGGTCAAAGCG	B_memory	480.486	1805.13			AAAGGGCTCGTTCTCG	Neuron_11	1621.1	-3007.36
CCGAACGGTCGCGTCA	B_germinal_center	856.415	2256.59			TGAATGCTCTCCTGAC	Neuron_6	216.79	-3302.56
CCGAACGGTGCAGGAT	B_germinal_center	1952.17	2941.95			TTGCATTAGATGTAGT	Neuron_1	1323.03	-3676.13
CCGAACGTCCTAAACG	B_germinal_center	1312.8	3117.92			CTTCGGTAGAAGTCAT	Neuron_5	128.437	-1717.8
CCGAACGTCGCAGAGA	pDC	765.272	2794.22			TGAATGCCACATGTTG	Neuron_5	-334.288	-2739.46
CCGATCTCAAAGCTAA	B_memory	860.945	2507.18			GTACAGTAGGTACAAT	Neuron_6	1309.72	-3776.94
CCGATCTCAGATTCGT	T_CD8	600.037	2374.58			TTAGGGTCAGTTAAAG	Neuron_1	1067.32	-3509.73
CCGATCTGTAGTCTGT	T_CD4	2647.74	1749.68			TTCAGGATCAAGAGGC	Neuron_2	1722.21	-2827.72
CCGATCTTCCACAGGC	B_germinal_center	1928.38	2788.17			CTCTGGTTCCTTCTAA	Neuron_1	1199.82	-3850.87
CCGATCTTCGTTGTGA	B_naive	1288.07	905.833			ATGTCTTAGTGCACAG	Neuron_2	1192.93	-2579.4
CCGATCTTCTTACTGT	T_CD4	1169.87	866.161			TCAGTCCGTCTGTCAA	Neuron_12	227.05	-4050.28
[truncated: 3,783 more rows]

## Sheet: Figure 3
Figure 3a				Figure 3b							Figure 3c						Figure 3d		Figure 3g
Values calculated from edgelist files named:				Values calculated from reconstructed positions in files:							"Perfect" spatial example refernce positions and reconstructed positions						Comparison of reference positions and first reconstruction using a projected image		Values calculated from reconstructed positions in files:
Tonsil_edgelist_synthetic_beads.csv				Tonsil_all_cells_base_reconstructions_synthetic_beads.csv															Original	Tonsil_original_only_reconstructions_synthetic_beads.csv	Columns:	recon_x_[1-10]	recon_y_[1-10]
Mouse_embryonic_brain_edgelist.csv				Mouse_embryonic_base_reconstructions.csv													Reference positions as in 2a		All	Tonsil_all_cells_base_reconstructions_synthetic_beads.csv	Columns:	recon_x_[1-10]	recon_y_[1-10]
Mouse_hippocampus_edgelist.csv				Mouse_hippocampus_base_reconstructions.csv							node_ID	Reference X coordinate	Reference Y coordinate	Reconstructed X coordinate	Reconstructed Y coordinate		Reconstructed cell positions from:		Reference positions same as in 2a
				Reference positions same as in 2a							0	196.576	469.913	-5.04045	11.093		Tonsil_all_cells_base_reconstructions_synthetic_beads.csv
Values	In-network cells	Total edge count									1	714.595	249.423	3.04806	-6.13678				CPD		KNN
Tonsil	9352	1949184		Tonsil		Mouse Embryonic brain		Mouse Hippocampus			2	505.294	762.653	9.86451	10.9814		Figure 3e		Original	All	Original	All
Mouse Embryonic brain	9015	708611		CPD	KNN	CPD	KNN	CPD	KNN		3	828.378	431.873	10.3458	-4.59598		Comparison of reference positions and first reconstruction using a projected image		0.461924	0.825298	0.286689	0.361987
Mouse Hippocampus	1658	188086		0.825298	0.361987	0.0736813	0.0791432	0.0434789	0.154867		4	756.297	809.657	17.6904	5.76275				0.453949	0.802066	0.280803	0.351763
				0.802066	0.351763	0.112198	0.0842925	0.0227572	0.153119		5	871.846	344.913	8.58064	-7.71825		Reference positions as in 2a		0.451336	0.712954	0.28925	0.343719
				0.712954	0.343719	0.0530145	0.0818549	0.0431877	0.144299		6	508.745	848.518	12.1937	13.4167		Reconstructed cell positions from:		0.573036	0.749964	0.292551	0.349224
				0.749964	0.349224	0.0759916	0.0839896	0.0596406	0.145967		7	293.27	241.525	-7.87161	2.60395		Mouse_embryonic_base_reconstructions.csv		0.628785	0.712135	0.298679	0.337245
				0.712135	0.337245	0.0656874	0.0840762	0.039735	0.137783		8	312.705	438.862	-2.1257	7.63706				0.474483	0.710639	0.27741	0.34245
				0.710639	0.34245	0.124997	0.0827492	0.0338216	0.153039		9	546.409	775.874	11.7238	10.5432		Figure 3f		0.392245	0.788042	0.292262	0.350666
				0.788042	0.350666	0.109401	0.0839752	0.0358135	0.136432		10	249.189	831.298	4.64454	19.5818		Comparison of reference positions and first reconstruction using a projected image		0.37712	0.748738	0.28318	0.354105
				0.748738	0.354105	0.113557	0.0819991	0.0278201	0.134048		11	934.512	590.694	16.539	-3.7159				0.492811	0.806029	0.287416	0.356667
				0.806029	0.356667	0.0756459	0.0823453	0.0581883	0.152006		12	921.098	543.064	15.2616	-4.44108		Reference positions as in 2a		0.421636	0.727271	0.289954	0.351636
				0.727271	0.351636	0.0378199	0.0771527	0.0373239	0.143981		13	749.054	869.508	19.3755	7.13492		Reconstructed cell positions from:
											14	532.275	751.468	10.964	10.0737		Mouse_hippocampus_base_reconstructions.csv
											15	691.416	172.065	1.35662	-7.55525				Figure 3h
											16	558.811	305.175	0.828401	-1.16435				Values calculated from reconstructed positions in files:
											17	561.42	453.011	4.13007	2.54753				All	Tonsil_all_cells_base_reconstructions_synthetic_beads.csv	Columns:	recon_x_[1-10]	recon_y_[1-10]
											18	347.298	429.46	-2.08407	6.46767				Improved	Tonsil_post_iteration_reconstructions_synthetic_beads.csv	Columns:	align_morph_recon_x_[1-10]	align_morph_recon_y_[1-10]
											19	689.269	284.541	2.81668	-4.75584				Reference positions same as in 2a
											20	930.313	348.288	10.3229	-9.14572
											21	514.173	742.134	10.1907	10.2866				CPD		KNN
											22	557.201	124.557	-2.97365	-5.79742				All	Improved	All	Improved
											23	271.247	421.893	-4.84898	8.02993				0.825298	0.914469	0.361987	0.6864618481027644
											24	212.182	804.739	3.32603	19.4325				0.802066	0.912155	0.351763	0.6828272065352513
											25	414.3	343.089	-2.2256	2.80032				0.712954	0.927014	0.343719	0.6860474752856213
											26	501.276	536.671	4.46875	6.0632				0.749964	0.912187	0.349224	0.685183211981294
											27	317.127	935.062	9.32584	19.9544				0.712135	0.91533	0.337245	0.6876576096608062
											28	302.094	379.087	-4.70425	6.57686				0.710639	0.917045	0.34245	0.6869235778132954
											29	735.299	706.518	14.4305	3.9457				0.788042	0.920629	0.350666	0.6944770023086485
											30	844.792	445.246	11.1534	-4.51582				0.748738	0.917442	0.354105	0.6823181199313325
											31	547.531	941.826	15.0193	14.7273				0.806029	0.910536	0.356667	0.6794885455514118
											32	242.417	330.394	-6.98278	6.27657				0.727271	0.912963	0.351636	0.6832297401290475
											33	257.402	816.791	4.78392	18.5334
											34	725.517	569.211	11.0701	1.17785
											35	135.748	244.616	-10.493	6.83509
											36	448.403	964.085	13.2577	16.902
											37	686.269	355.796	4.56828	-2.76507
											38	60.9657	447.457	-8.48634	13.1227
											39	599.432	728.864	12.1393	8.08449				Figure 3i
											40	322.998	296.455	-5.64515	3.60733				Values calculated from reconstructed positions in files:
											41	258.706	374.946	-5.76341	6.84966				Tonsil_post_iteration_reconstructions_synthetic_beads.csv		Columns:	align_morph_recon_x_[1-10]	align_morph_recon_y_[1-10]
											42	845.096	529.243	12.626	-3.24616				Reference positions same as in 2a
											43	634.519	306.984	2.44156	-2.69027
											44	614.126	611.766	9.18988	5.39968				Figure 3j
											45	681.858	787.155	16.2214	7.6519				First reconstruction
											46	944.496	531.473	15.3387	-5.46847				Tonsil_post_iteration_reconstructions_synthetic_beads.csv		Columns:	align_morph_recon_x_1	align_morph_recon_y_1
											47	174.254	835.831	3.68935	20.7742
											48	594.782	551.031	7.19717	3.99086				Figure 3k
											49	119.458	464.199	-7.2946	12.8386				First reconstruction
											50	763.481	249.81	4.10342	-7.35372				Tonsil_post_iteration_reconstructions_synthetic_beads.csv		Columns:	align_morph_recon_x_1	align_morph_recon_y_1
											51	433.012	301.103	-2.54004	1.08002				Reference positions same as in 2a
											52	174.499	387.93	-7.76382	9.17621
											53	296.077	431.645	-3.40906	7.55334
											54	533.141	806.755	12.0648	11.8499
											55	326.116	887.23	8.18239	18.9797
											56	712.403	452.284	7.79804	-0.846913
											57	553.339	713.188	10.2721	8.69977
											58	187.887	614.146	-1.86359	15.0111
											59	612.213	384.182	3.93773	-0.771914
											60	287.174	139.207	-9.5547	0.0933005
											61	584.553	100.227	-3.16078	-6.92676
											62	696.35	600.386	11.4117	2.76253
											63	878.213	584.295	14.7895	-2.66995
											64	933.957	400.071	11.4596	-7.50479
											65	819.38	192.335	3.89435	-9.7068
											66	703.126	376.689	5.70135	-2.70367
											67	207.827	737.624	1.35452	17.4793
											68	931.745	730.782	20.1686	-0.51138
											69	284.863	498.833	-2.04392	9.71734
											70	917.178	485.374	13.9658	-5.33952
											71	968.189	650.222	18.4587	-3.01853
											72	405.915	468.884	0.357148	6.48882
											73	88.1944	692.059	-2.34478	19.2442
											74	577.637	398.374	3.34267	0.266578
											75	542.174	429.743	2.97116	2.60867
											76	157.724	384.005	-8.15763	9.43791
											77	270.263	228.476	-8.72725	2.66825
											78	773.042	261.106	4.73722	-7.11847
											79	848.555	433.843	11.0789	-5.09637
											80	307.127	233.508	-7.69841	2.03291
											81	515.667	45.6502	-5.61976	-6.8386
											82	296.263	297.887	-6.28381	3.93028
											83	737.391	192.677	2.01535	-7.63845
											84	875.596	428.412	11.5823	-5.585
											85	536.793	523.841	5.3573	4.47447
											86	262.255	587.552	-0.909666	12.7242
											87	392.983	360.128	-2.39381	3.88773
											88	766.94	375.145	6.89494	-4.05567
											89	714.907	288.68	4.14694	-5.30978
											90	320.338	848.051	7.11312	17.7509
											91	113.186	508.442	-5.92885	14.1433
											92	637.057	592.104	9.41093	4.35248
											93	976.126	512.46	15.3924	-6.2302
											94	705.523	757.305	15.6153	6.27397
											95	672.965	422.383	6.03412	-0.723447
											96	197.14	258.675	-9.842	5.61065
											97	897.733	718.822	18.9788	-0.132013
											98	330.651	536.784	0.0751958	9.59221
											99	586.235	890.381	15.3312	12.5476
											100	614.485	241.355	0.580459	-3.95878
											101	847.094	254.522	5.74329	-9.02101
											102	208.815	180.974	-10.7544	3.43142
											103	689.017	699.255	13.6009	4.95916
											104	582.922	234.885	-0.042813	-3.77245
											105	950.18	490.908	14.3856	-5.77753
											106	475.17	528.705	2.97194	6.24916
											107	483.95	862.396	11.1829	14.0868
											108	915.65	490.997	13.9536	-5.21773
											109	774.489	413.23	8.17336	-3.36065
											110	178.55	360.825	-8.11436	8.69323
											111	289.345	930.767	8.12638	20.1271
											112	509.6	718.499	9.50443	9.74045
											113	671.344	147.515	0.149565	-7.98442
											114	165.639	829.116	3.3543	20.6735
											115	325.227	369.228	-4.27161	6.02416
											116	408.386	227.025	-5.17203	-0.161916
											117	609.522	899.698	16.1652	12.0236
											118	497.216	786.587	10.4989	11.9
											119	401.02	814.366	8.03588	14.8932
											120	699.083	233.668	2.1239	-6.16051
											121	434.377	134.454	-6.22503	-3.09178
											122	505.897	90.1245	-5.01853	-5.28336
											123	603.923	648.587	10.0482	6.10534
											124	550.227	977.228	15.7566	15.4091
											125	957.267	554.574	16.2787	-4.85901
											126	610.928	975.377	17.3669	13.7907
											127	194.891	505.907	-4.09685	12.1663
											128	575.618	630.131	8.98383	6.27854
											129	839.449	612.756	14.6664	-0.5879
											130	897.009	589.819	15.6399	-2.86585
											131	49.4092	558.621	-6.25685	16.6069
											132	510.702	328.168	0.296734	0.506904
											133	681.14	313.388	3.64822	-3.72214
											134	434.961	943.991	11.9008	17.1738
											135	807.955	142.882	3.40816	-10.2803
											136	250.891	800.989	4.19491	18.6958
											137	445.984	648.987	5.22964	9.87369
											138	332.176	654.556	3.08877	12.5215
											139	863.511	798.788	20.2519	3.14755
											140	862.214	754.862	18.787	2.20602
											141	827.805	298.726	6.26931	-8.00716
											142	510.793	613.94	6.78034	7.88464
											143	854.634	833.347	20.3695	3.92635
											144	236.699	139.394	-10.6265	1.90053
											145	381.349	113.868	-7.72943	-2.40129
											146	703.6	786.935	16.1871	7.02069
											147	332.234	295.598	-5.59631	3.43358
											148	772.815	513.623	10.3157	-0.927494
											149	355.292	229.219	-6.52668	1.14137
											150	316.283	552.015	0.142817	10.4839
											151	756.565	259.096	4.21784	-6.78278
											152	897.534	807.785	20.9205	2.16905
											153	395.249	748.486	7.07271	13.4144
											154	552.503	849.797	13.4794	11.6922
											155	156.494	818.999	2.34347	20.5548
											156	781.984	354.485	7.30883	-5.04118
											157	888.14	474.458	12.9724	-4.74713
											158	797.943	593.64	13.018	-0.127857
											159	476.384	800.68	9.88412	13.0065
											160	137.922	661.032	-1.79925	18.0147
											161	856.26	415.385	10.7949	-5.84258
											162	641.939	74.3237	-2.59257	-8.61116
											163	884.733	577.109	14.8857	-2.96635
											164	409.211	467.008	0.285625	6.08058
											165	508.828	563.744	4.86017	6.37183
											166	689.196	410.455	5.96974	-1.29289
											167	766.878	149.222	2.11049	-9.61968
											168	132.049	575.212	-4.66296	15.631
											169	588.396	244.193	0.26692	-3.48249
											170	614.557	587.641	8.23558	4.74974
											171	859.654	268.277	6.4049	-9.34192
											172	299.677	519.552	-1.06822	9.96181
											173	370.949	771.147	6.42735	14.957
											174	322.27	634.478	2.25677	12.5782
											175	581.22	804.046	13.0483	10.2746
											176	513.999	616.809	6.8264	7.83427
											177	238.004	438.321	-5.0787	9.11168
											178	76.6536	599.644	-5.21638	17.4418
											179	313.182	844.934	6.5276	18.1478
											180	201.558	751.282	1.69538	17.9049
											181	386.474	588.866	2.33907	10.092
											182	305.712	602.404	0.91314	12.2554
											183	565.981	950.783	15.6937	14.3351
											184	846.947	265.969	6.15805	-8.79371
											185	803.351	813.014	18.8251	4.71959
											186	496.811	707.367	8.76524	10.155
											187	225.324	225.07	-9.58966	3.82087
											188	557.082	252	-0.5946	-2.94174
											189	310.357	394.408	-4.17699	6.60291
											190	616.38	864.545	15.3679	10.6891
											191	631.924	71.0674	-2.98011	-8.33535
											192	706.936	283.499	3.53892	-5.20275
											193	733.451	171.507	1.78558	-8.10612
											194	704.301	714.314	14.2776	5.00236
											195	805.193	505.209	11.1858	-2.00942
											196	270.745	282.391	-7.41126	4.50057
											197	534.357	869.391	13.8322	13.0545
											198	657.991	149.08	-0.567039	-7.72314
											199	968.022	683.403	19.384	-1.93081
											200	373.503	723.133	5.67415	13.4318
											201	527.01	952.482	14.6999	15.3331
											202	650.615	885.458	17.1566	10.3005
											203	444.147	219.597	-4.00371	-0.891889
											204	314.018	882.742	7.7557	19.2285
											205	506.626	377.62	1.02043	1.82925
											206	865.017	383.325	9.82662	-6.70368
											207	815.481	817.693	18.862	4.25408
											208	527.807	140.47	-2.94884	-4.66673
											209	566.898	537.707	6.43911	4.31678
											210	451.449	367.538	-0.651329	3.16624
											211	201.62	588.306	-2.30387	14.1298
											212	560.307	341.234	1.56268	-0.211939
											213	145.984	580.371	-3.66121	15.6902
											214	728.739	885.35	19.1792	8.22828
											215	654.134	332.59	3.45714	-2.36501
											216	509.44	870.234	12.9508	13.6605
											217	442.194	895.188	10.8383	15.9116
											218	361.515	230.502	-6.21175	0.911349
											219	516.706	621.333	7.26962	7.75688
											220	753.02	332.179	6.10607	-4.81874
											221	486.447	195.364	-3.14951	-2.78576
											222	480.396	841.678	10.9477	13.7051
											223	755.923	841.557	18.6385	6.7637
											224	672.045	802.571	16.0299	8.12719
											225	278.198	392.784	-4.75217	7.13642
											226	688.368	476.793	7.57492	-0.147879
											227	760.472	429.358	8.34099	-2.75762
											228	497.714	780.482	10.1574	11.765
											229	165.641	671.882	-0.787778	17.5066
											230	279.165	202.641	-9.11005	1.83433
											231	518.271	81.3691	-4.69141	-5.82049
											232	242.311	372.974	-6.55226	7.32027
											233	287.349	794.88	4.67448	17.5278
											234	607.066	631.472	9.84443	5.37969
											235	419.175	234.39	-4.66197	-0.0270896
											236	412.25	816.706	8.46731	15.001
											237	132.382	583.176	-4.20058	15.8843
											238	737.993	460.482	8.32867	-1.22511
											239	322.061	897.382	8.28025	19.4193
											240	230.136	533.899	-2.32755	11.8528
											241	895.696	796.162	20.9849	1.85094
											242	692.155	142.758	0.292844	-8.5284
											243	742.204	722.091	15.1261	4.13352
											244	832.993	483.729	11.9765	-3.54432
											245	516.497	208.935	-2.27321	-2.42148
											246	895.467	351.008	9.40597	-8.35927
											247	284.123	361.872	-5.67833	6.31787
											248	390.529	842.696	8.37692	16.2944
											249	112.735	470.127	-7.2964	13.2742
											250	666.247	209.501	0.926683	-5.85455
											251	647.681	147.967	-0.973866	-7.1654
											252	158.909	751.82	0.200895	19.5179
											253	571.896	985.694	16.5965	14.7295
											254	255.968	528.622	-2.03563	11.1888
											255	582.629	978.902	16.8736	14.4722
											256	419.53	175.953	-6.17507	-1.35255
											257	512.012	682.271	8.66077	8.80937
											258	259.683	621.613	0.587381	13.6415
											259	830.008	678.429	16.0961	0.983099
											260	594.868	880.189	15.3246	12.0352
											261	445.613	699.792	7.02549	10.9684
											262	581.507	985.595	17.1467	14.2618
											263	339.918	755.919	5.15603	14.268
											264	676.703	443.945	6.59556	-0.544128
											265	612.377	742.524	12.8053	8.47258
											266	724.993	798.153	16.9568	6.86759
											267	359.412	807.53	7.21729	15.8707
											268	542.004	735.484	10.8342	9.28059
											269	869.863	607.883	14.9797	-1.80462
											270	500.427	150.191	-3.47652	-3.83263
											271	776.911	231.687	3.8605	-7.9123
											272	185.564	585.866	-2.83019	14.3355
											273	860.573	837.196	20.9103	4.0421
											274	120.159	372.099	-9.24351	9.89893
											275	494.269	704.463	8.26212	10.0934
											276	140.071	455.353	-6.30362	11.6257
											277	779.191	556.058	11.8775	-0.570429
											278	580.4	675.747	10.4066	7.13654
											279	554.159	380.647	2.22173	1.14879
											280	566.169	500.132	5.257	3.20826
											281	307.091	891.836	7.65524	19.7685
											282	840.398	312.955	7.22958	-8.25038
											283	647.769	342.386	3.52606	-2.00731
											284	260.209	212.573	-9.11864	2.28012
											285	53.2651	579.61	-4.95483	17.7802
											286	772.883	402.589	7.75415	-3.86279
											287	495.647	233.533	-2.42065	-1.84462
											288	671.359	905.657	17.9402	10.3328
											289	445.147	185.547	-4.78487	-1.9037
											290	656.443	364.119	4.12859	-1.97984
											291	181.323	773.132	1.87819	19.2907
											292	211.38	501.963	-3.9486	11.7495
											293	564.18	294.918	0.821796	-1.75728
											294	324.082	480.535	-1.23134	8.51627
											295	330.508	635.662	2.63062	12.3081
											296	786.028	312.902	6.41669	-6.05032
											297	705.276	841.841	17.6221	8.45751
											298	719.399	410.859	6.73422	-1.88967
											299	507.434	321.36	-0.155408	0.124194
											300	852.147	355.618	8.37012	-6.88323
											301	577.788	335.609	2.04025	-1.0144
											302	921.067	271.152	7.91329	-10.2871
											303	202.81	276.506	-8.99603	5.90524
											304	704.999	508.724	8.59486	0.295571
											305	859.12	614.128	15.1415	-1.25755
											306	791.728	670.677	15.5114	2.117
											307	720.624	828.377	17.3974	7.8426
											308	362.012	352.239	-3.56814	4.40833
											309	179.16	307.659	-9.2192	7.4333
											310	682.18	329.417	4.20327	-3.0801
											311	308.435	214.4	-8.10322	1.64432
											312	297.816	792.331	5.32389	16.9341
											313	839.42	638.986	15.3857	-0.0579839
											314	372.07	109.418	-8.35825	-2.24841
											315	484.489	602.509	5.38777	8.26492
											316	791.547	720.056	16.5362	2.71579
											317	614.452	385.583	4.10751	-0.590735
											318	351.721	217.939	-6.8725	0.70798
											319	457.696	941.144	12.3934	16.5052
											320	240.577	612.466	-0.643373	13.85
											321	335.089	156.745	-8.54486	-0.473354
											322	274.615	482.992	-2.79279	9.26216
											323	566.124	610.16	7.73584	6.40946
											324	879.039	671.281	17.3736	-0.343555
											325	142.138	723.933	-0.601395	19.0493
											326	435.757	462.895	1.07516	5.63926
											327	71.0584	504.378	-7.65694	14.8962
											328	682.644	183.146	1.12658	-6.99839
											329	329.968	750.482	4.88211	14.7706
											330	427.906	92.2744	-7.01612	-3.90433
											331	126.536	302.556	-10.1244	7.86771
											332	519.076	492.95	4.12598	4.31269
											333	687.951	892.817	18.4249	9.42869
											334	241.762	151.285	-10.5654	1.8841
											335	882.774	362.295	9.66295	-7.85482
											336	891.666	730.561	18.899	0.549105
											337	664.693	286.495	2.34604	-4.05858
											338	397.065	289.949	-4.18304	1.80232
											339	332.897	703.865	4.1639	13.5812
											340	771.917	821.098	18.5243	5.82156
											341	602.192	701.111	11.4192	7.57844
											342	182.929	671.53	-0.592611	16.6343
											343	714.964	736.703	15.3688	5.385
											344	870.719	773.075	19.5786	2.2063
											345	413.988	873.143	10.0422	15.9071
											346	344.422	886.542	8.55566	18.2368
											347	875.325	336.338	8.20947	-7.90224
											348	941.525	460.43	13.7237	-6.66146
											349	802.166	773.049	17.843	3.69553
											350	467.095	634.342	5.85445	9.18886
											351	227.749	325.933	-7.53845	6.40989
											352	476.96	143.682	-4.73531	-3.90828
											353	753.772	645.821	13.7354	2.55759
											354	573.931	707.761	10.6069	8.41382
											355	286.433	427.018	-3.9218	7.98342
											356	753.258	759.086	16.3137	4.94546
											357	537.34	553.267	5.62356	5.54466
											358	760.18	907.105	20.4654	8.03299
											359	808.013	349.471	7.3608	-5.73433
											360	567.096	510.925	5.51842	3.59245
											361	614.261	725.578	12.5459	7.60177
											362	408.887	614.846	3.36653	9.90588
											363	476.3	522.485	3.16389	5.9145
											364	702.825	820.653	16.9835	7.98048
											365	950.36	475.596	13.9473	-6.44794
											366	395.022	715.569	5.87077	12.5899
											367	267.876	248.568	-8.56239	3.17802
											368	398.7	578.045	1.82071	9.13899
											369	247.366	214.087	-9.62204	2.96172
											370	640.577	813.673	15.0671	9.4503
											371	560.6	660.744	9.40828	7.52817
											372	525.721	796.914	11.5857	11.2811
											373	94.8108	410.855	-8.65338	11.5463
											374	678.569	542.317	8.93218	1.9138
											375	282.01	563.97	-0.826579	11.6926
											376	781.773	517.862	10.6703	-1.35163
											377	760.948	610.084	12.9372	1.57855
											378	468.814	583.909	4.58496	7.96478
											379	751.254	349.645	6.28998	-3.78777
											380	327.518	746.074	4.44608	14.7536
											381	426.546	607.286	3.56009	9.36879
											382	755.301	332.067	6.25204	-4.89043
											383	636.937	574.632	8.87167	4.05996
											384	406.392	729.727	6.60478	12.8658
											385	258.514	539.832	-1.63291	11.2819
											386	255.569	305.334	-7.14891	5.20322
											387	611.533	505.323	6.34174	2.48126
											388	266.248	546.012	-1.32375	11.5073
											389	667.587	371.638	4.63054	-1.76586
											390	807.415	854.303	20.3976	5.5241
											391	497.896	379.698	0.915677	2.49992
											392	603.062	176.005	-1.15705	-5.60791
											393	418.044	563.405	1.99185	8.34758
											394	502.114	804.546	10.7882	12.1938
											395	874.567	615.049	15.417	-1.61837
											396	776.509	126.45	1.27979	-9.84628
											397	627.735	495.56	6.63117	1.53363
											398	742.707	773.617	16.8188	5.24273
											399	539.65	769.605	11.2574	10.4249
											400	491.944	75.7272	-6.08102	-5.6174
											401	410.433	756.948	7.75607	13.3504
											402	895.001	223.022	5.4414	-10.5628
											403	873.181	215.681	4.84624	-10.4138
											404	977.634	421.71	13.0733	-8.42167
											405	191.568	592.476	-2.38213	14.3342
											406	472.487	821.949	10.1256	13.8749
											407	426.468	583.132	3.06702	8.51676
											408	847.632	736.625	18.0165	2.27763
											409	150.856	439.01	-6.99051	11.1051
											410	790.152	200.774	3.45103	-8.97552
											411	304.509	861.877	6.5159	18.5019
											412	375.065	254.65	-5.36281	1.31395
											413	794.967	397.55	8.18555	-4.589
											414	488.036	91.6823	-5.74774	-5.37255
											415	208.505	436.202	-5.47087	9.51671
											416	325.375	108.115	-9.37118	-1.78386
											417	251.835	673.163	1.28639	15.082
											418	715.884	934.802	19.419	10.1377
											419	502.238	303.745	-0.570645	-0.342827
											420	564.885	401.502	2.65331	1.17622
											421	306.029	828.197	6.16159	17.7568
											422	301.985	318.112	-5.21564	4.6079
											423	163.941	687.477	-0.322014	17.811
											424	664.595	808.938	16.1814	8.59003
											425	240.379	481.366	-3.42542	10.4447
											426	244.549	731.502	2.33129	16.574
											427	248.34	378.033	-5.98208	7.37547
											428	189.194	418.113	-6.53207	9.8672
											429	287.759	707.564	2.93721	14.9071
											430	380.597	746.167	6.3939	14.0984
											431	130.832	660.145	-2.16581	18.3559
											432	832.126	594.985	13.7603	-1.16204
											433	884.301	612.616	15.6612	-1.77008
											434	484.534	824.32	11.054	13.3138
											435	761.189	329.3	6.33965	-5.01663
											436	453.223	566.695	3.7324	7.53709
											437	301.981	509.756	-1.30576	9.60831
											438	605.122	526.902	7.04456	2.89441
											439	827.078	619.766	14.5787	-0.146542
											440	145.124	407.838	-7.82476	10.7629
											441	695.838	78.0936	-1.17258	-9.50862
											442	151.503	531.739	-4.45569	13.8399
											443	320.116	941.172	9.75658	20.0471
											444	480.166	251.255	-2.61526	-1.18938
											445	924.799	454.968	13.181	-6.19615
											446	238.033	602.109	-1.16899	13.6696
											447	242.25	308.156	-7.51899	5.73106
											448	621.474	879.926	16.2089	10.8464
											449	807.286	505.393	11.2695	-2.54092
											450	373.975	184.472	-6.90754	-0.414614
											451	114.698	453.943	-7.41751	12.526
											452	726.526	144.436	1.30707	-8.86479
											453	660.154	116.219	-0.802919	-8.23471
											454	604.409	665.883	10.598	6.59941
											455	622.062	669.897	11.3489	6.26154
											456	641.051	528.101	7.44125	2.02156
											457	497.423	434.35	1.91552	3.7464
											458	635.008	841.038	15.9466	9.80477
											459	824.014	821.853	19.5116	4.27257
											460	845.876	277.133	6.50607	-8.97571
											461	210.838	594.554	-1.97361	13.6211
											462	591.787	817.262	14.0539	10.2605
											463	543.604	823.351	12.8783	11.9409
											464	514.881	69.2927	-5.26915	-6.14295
											465	319.539	623.449	1.86191	12.1284
											466	206.448	234.225	-9.77738	4.89234
											467	560.089	478.226	4.90889	2.96663
											468	689.409	732.189	14.9042	5.94828
											469	528.359	326.598	0.300349	-0.372744
											470	223.907	877.247	5.45175	20.2622
											471	603.295	683.814	10.7335	7.24683
											472	741.773	265.456	4.21901	-6.36656
											473	562.608	181.276	-1.84172	-4.2896
											474	997.519	561.877	17.3925	-4.69017
											475	252.127	760.486	3.16589	17.1329
											476	464.335	362.963	-0.253414	2.4104
											477	310.017	100.222	-9.86627	-1.27974
											478	935.871	607.17	17.33	-3.5124
											479	583.625	979.966	17.1435	14.0661
											480	495.109	885.579	12.6985	14.501
											481	252.406	226.906	-9.24103	3.03114
											482	518.255	620.899	7.36095	7.48059
											483	905.063	453.409	12.6675	-5.63275
											484	802.276	870.07	20.4074	5.94313
											485	420.876	711.757	6.57232	11.7477
											486	842.733	221.181	4.78916	-9.61329
											487	403.916	328.231	-3.15803	2.59831
											488	150.058	796.091	1.77864	20.4758
											489	670.155	205.021	0.787244	-6.22375
											490	322.953	529.437	-0.516031	9.67315
											491	855.853	743.902	18.4711	2.1238
											492	821.399	549.839	12.484	-1.94495
											493	164.498	368.039	-8.61	8.7995
											494	748.5	927.846	20.1419	8.76572
											495	153.426	726.71	0.131949	19.006
											496	803.548	548.736	11.8005	-1.33988
											497	837.472	807.512	19.2245	3.66163
											498	294.085	188.152	-8.70463	1.462
											499	229.74	303.029	-8.04399	6.3506
											500	217.563	538.287	-2.94013	12.4346
											501	650.574	184.46	-0.23531	-6.21858
											502	817.728	694.796	16.4488	1.46023
											503	601.051	303.94	1.88077	-1.97044
											504	514.488	232.486	-2.01119	-2.17829
											505	668.473	520.671	8.14579	1.50342
											506	442.599	324.563	-1.67555	2.05274
											507	214.798	401.723	-6.60248	8.65128
											508	728.208	589.974	11.7727	1.47563
											509	374.358	82.2846	-8.5546	-3.39591
											510	716.947	265.741	3.52098	-5.80708
											511	338.989	277.377	-6.01167	2.55133
											512	94.2672	654.269	-3.55335	18.2967
											513	760.534	902.625	20.1691	7.69518
											514	547.205	374.639	1.87562	0.705215
											515	343.827	582.735	1.65088	10.8142
											516	693.79	139.46	0.172236	-8.70871
											517	521.35	76.6326	-4.66422	-6.45182
											518	311.857	631.263	1.80241	12.8382
											519	425.003	398.789	-1.04093	4.59401
											520	883.813	779.423	20.4861	2.19634
											521	820.496	457.927	10.8329	-4.02887
											522	487.895	559.289	4.28853	6.65588
											523	714.598	809.778	17.2172	7.39056
											524	551.125	414.33	2.53806	1.86001
											525	636.596	895.468	16.8697	10.9268
											526	682.543	949.45	19.1176	11.2095
											527	774.902	176.254	2.8771	-9.04616
											528	581.547	709.172	11.0235	8.22806
											529	327.08	771.711	5.18526	15.2158
											530	290.757	630.241	1.33137	13.4794
											531	765.541	471.035	9.34295	-1.77311
											532	273.713	138.976	-10.185	0.591248
											533	514.301	616.684	7.03894	7.56315
											534	525.378	684.642	8.88684	8.73226
											535	307.51	336.908	-5.15534	5.14422
											536	595.809	272.225	0.924384	-2.71668
											537	708.101	410.027	6.34726	-1.56916
											538	169.866	609.398	-2.42704	15.2729
											539	90.7837	602.506	-4.42727	17.4368
											540	971.06	362.354	11.161	-9.41617
											541	731.138	133.21	1.03278	-9.48891
											542	546.757	444.599	3.66777	2.44985
											543	422.627	309.732	-3.061	1.588
											544	602.945	543.051	7.31729	3.42279
											545	330.34	516.343	0.0163403	8.99839
											546	314.563	734.601	3.88882	15.2781
											547	441.204	615.242	4.31043	9.23982
											548	627.804	148.519	-1.11813	-6.74345
											549	515.238	387.327	1.5343	2.17883
											550	240.943	327.998	-7.10091	6.1877
											551	221.963	726.499	1.77858	16.6781
											552	704.26	648.942	12.5689	3.93805
											553	173.259	213.521	-10.6268	5.04124
											554	869.425	387.946	10.2436	-7.05214
											555	488.899	330.522	-0.49214	0.586626
											556	667.121	405.996	5.61151	-1.0559
											557	346.248	181.381	-7.3007	0.117447
											558	450.082	456.793	0.900014	5.32935
											559	424.687	270.931	-3.47515	0.425951
											560	401.334	523.279	1.0794	8.00337
											561	507.748	900.186	13.3131	14.6675
											562	688.994	846.369	17.0855	9.00936
											563	702.247	553.948	10.0487	1.3434
											564	593.673	65.2005	-3.99407	-7.35881
											565	757.574	157.393	2.048	-9.03732
											566	496.972	700.072	8.60799	9.72298
											567	285.397	815.512	5.41516	17.6174
											568	488.926	680.156	7.48028	9.34988
											569	348.385	93.164	-9.06387	-2.22594
											570	727.551	918.652	19.4124	9.15051
											571	659.554	199.987	0.664979	-5.76701
											572	646.228	738.854	13.4716	7.62235
											573	456.83	462.077	1.39176	4.8938
											574	581.629	56.3598	-4.3605	-7.43458
											575	451.359	519.268	2.04647	5.98912
											576	628.944	680.781	11.9366	6.56085
											577	849.026	286.938	7.04983	-8.97082
											578	902.382	719.55	19.1076	0.106909
											579	288.374	705.332	2.98427	14.2257
											580	906.273	368.796	10.2158	-8.01081
											581	661.744	197.968	0.558206	-6.07542
											582	748.368	720.706	15.5951	3.7138
											583	775.892	509.276	10.3263	-1.72697
											584	336.452	629.077	2.40705	11.8387
											585	546.609	766.976	11.6455	10.0811
											586	475.598	124.666	-5.19312	-3.80023
											587	538.279	328.587	1.02555	-0.531153
											588	385.19	653.674	4.46812	11.5719
											589	756.271	273.998	4.71338	-6.32447
											590	926.097	468.986	13.868	-5.96764
											591	860.39	607.457	14.4996	-1.28379
											592	587.257	529.823	6.79126	3.33326
											593	652.022	602.587	9.87201	4.06191
											594	570.659	331.212	1.61999	-0.880312
											595	516.56	622.67	7.27336	7.87867
											596	415.212	546.259	1.65773	8.21939
											597	147.179	534.953	-4.86523	14.3193
											598	605.241	259.892	0.93325	-3.22936
											599	759.171	916.311	20.5327	8.28533
											600	318.189	845.767	6.73634	18.0004
											601	226.854	428.686	-5.52886	9.07154
											602	663.299	760.055	14.6314	7.30787
											603	486.876	747.662	9.10403	11.2425
											604	424.319	574.278	2.60733	8.65837
											605	757.435	454.283	8.83793	-2.11339
											606	494.249	610.511	6.02768	8.29834
											607	735.639	631.428	12.6701	2.21853
											608	850.945	836.896	20.6006	4.48274
											609	919.225	616.705	17.1143	-2.87946
											610	417.972	316.025	-2.60908	2.04274
											611	514.067	692.32	9.09574	9.16468
											612	433.068	847.764	9.59163	15.03
											613	243.465	710.593	1.84991	16.0153
											614	500.643	132.188	-4.26536	-4.20375
											615	414.42	142.242	-6.57723	-2.23272
											616	732.963	841.237	17.8141	7.9072
											617	239.77	448.259	-4.67965	9.63988
											618	630.246	678.386	11.6231	5.99084
											619	244.905	477.876	-3.41691	9.85769
											620	510.822	620.206	6.75452	8.07461
											621	91.6019	390.175	-9.12504	11.0573
											622	701.893	578.408	10.5446	2.45016
											623	410.508	730.855	7.10362	12.8324
											624	255.812	457.438	-4.14198	9.02335
											625	370.503	904.531	9.5955	18.0875
											626	559.293	130.66	-2.71933	-5.39056
											627	651.014	184.967	0.20679	-6.27364
											628	465.307	898.611	11.5537	15.4235
											629	254.998	271.96	-7.8038	4.06825
											630	168.751	235.48	-10.2202	5.33922
											631	129.685	581.955	-4.24001	16.1152
											632	715.822	88.4691	-0.0356851	-9.94874
											633	778.966	576.156	12.1306	-0.10391
											634	555.53	367.989	2.101	0.651536
											635	639.796	903.755	17.0863	11.2792
											636	384.041	438.74	-1.21855	6.15303
											637	186.322	717.653	0.412169	17.6532
											638	947.307	443.437	13.1651	-7.25573
											639	423.191	560.805	1.94272	7.83041
											640	741.535	505.944	8.96106	-0.514404
											641	483.698	750.899	9.24778	11.5324
											642	527.661	609.8	7.08805	6.93324
											643	612.022	493.12	6.10044	1.923
											644	523.085	911.63	14.2792	14.4881
											645	403.824	841.426	8.89773	15.23
											646	384.807	326.275	-3.46005	3.07204
											647	415.426	847.09	9.2371	15.4216
											648	657.13	636.391	10.8275	5.08724
											649	946.539	317.2	9.72786	-9.8602
											650	585.77	661.912	10.2272	6.62379
											651	946.471	543.221	15.7465	-4.84304
											652	609.985	198.077	-0.467382	-5.37988
											653	877.901	356.221	9.11245	-7.86143
											654	195.596	545.117	-3.5917	13.0891
											655	599.211	915.096	16.1222	12.5955
											656	155.695	257.862	-10.2537	6.65323
											657	178.889	817.378	2.90615	20.5935
											658	505.532	735.079	9.75839	10.2815
											659	689.933	593.854	10.8925	2.80422
											660	563.708	475.596	4.76441	2.56357
											661	390.986	893.72	9.57829	16.9359
											662	280.138	780.015	4.5522	16.9661
											663	612.709	503.649	6.59532	1.94234
											664	582.686	61.3532	-4.04242	-7.02572
											665	288.003	795.563	4.98211	17.4885
											666	951.837	485.957	14.3198	-6.10359
											667	397.851	878.879	9.71251	16.6571
											668	641.766	252.327	1.42825	-4.70695
											669	485.812	119.701	-5.24671	-4.2844
											670	540.305	436.348	3.13402	3.20948
											671	948.686	678.947	19.1386	-2.11469
											672	724.712	289.484	4.59606	-5.2357
											673	486.639	466.35	2.64723	4.24745
											674	934.867	459.071	13.391	-6.475
											675	695.377	772.064	15.624	6.73242
											676	420.186	943.015	11.8791	17.5177
											677	446.739	266.911	-2.94203	-0.132843
											678	413.249	816.024	8.37817	14.362
											679	419.594	622.578	4.1868	9.60865
											680	729.246	534.942	9.61075	0.480062
											681	281.358	143.177	-9.71637	0.619375
											682	595.775	325.608	2.24836	-1.33749
											683	574.67	648.714	9.41962	6.45401
											684	560.835	557.078	6.61246	4.97378
											685	142.112	251.494	-10.5909	7.02371
											686	542.304	288.773	-0.0971749	-1.45114
											687	671.163	596.935	10.234	3.49158
											688	822.17	537.394	12.2011	-2.34842
											689	565.57	311.88	1.35927	-1.42749
											690	256.93	313.883	-7.04039	5.54592
											691	247.453	769.87	3.44437	17.7715
											692	817.807	228.565	4.96634	-9.12951
											693	876.43	275.857	7.03684	-9.43981
											694	557.933	101.411	-3.36585	-6.47217
											695	735.944	919.88	19.93	9.1327
											696	817.402	693.15	16.1113	1.7939
											697	332.62	471.712	-1.30392	7.94244
											698	684.175	699.359	13.8114	5.34391
											699	396.116	337.447	-2.68267	3.3021
											700	416.285	690.133	5.79005	11.571
											701	670.822	111.423	-0.72766	-8.74822
											702	452.043	680.774	6.61236	10.3444
											703	790.394	459.111	9.68079	-3.18538
											704	662.995	953.593	18.8715	11.5688
											705	725.203	684.95	13.8541	3.78423
											706	785.318	203.847	3.82528	-8.65146
											707	172.927	208.907	-10.7419	4.39864
											708	474.17	315.565	-0.951338	0.713536
											709	295.689	186.309	-8.51504	0.729016
											710	455.791	327.725	-1.4036	1.6056
											711	447.179	306.956	-1.74364	0.921839
											712	116.588	319.772	-9.81751	8.87172
											713	623.792	460.475	5.79833	1.16397
											714	442.172	497.515	1.43413	6.23587
											715	431.349	59.1145	-7.53822	-4.36833
											716	221.925	159.277	-10.8632	2.39881
											717	388.193	363.441	-2.50655	4.51882
											718	304.256	727.867	3.74131	14.8579
											719	497.889	563.456	4.75007	6.79671
											720	816.015	335.268	7.24071	-6.69649
											721	221.441	275.065	-8.81895	5.42162
											722	469.076	520.075	2.71973	6.12647
											723	379.034	918.364	10.3809	18.1535
											724	494.898	199.466	-3.07807	-2.51602
											725	408.166	261.102	-4.18985	0.990344
											726	382.435	503.154	0.373304	8.26866
											727	197.869	360.546	-7.46677	8.66042
											728	678.012	922.416	18.5234	10.6602
											729	248.444	634.399	0.307882	14.2501
											730	428.648	682.136	5.87474	10.9314
											731	657.231	583.314	9.50507	3.56331
											732	452.931	390.161	0.0991665	3.83847
											733	753.488	540.141	10.6913	-0.491779
											734	414.933	198.971	-5.74838	-0.62375
											735	815.347	158.049	3.63031	-10.3676
											736	576.676	731.231	11.3456	8.93764
											737	538.468	675.327	9.33969	8.22465
											738	711.665	947.965	19.4539	10.6939
											739	963.968	670.725	18.9756	-2.4602
											740	669.807	567.301	9.18901	2.77777
											741	517.596	134.851	-3.62554	-4.38013
											742	570.597	772.52	12.094	10.0348
											743	227.043	678.793	0.263009	15.7467
											744	333.64	729.69	4.47307	14.1933
											745	231.393	339.772	-6.91453	6.83798
											746	621.723	597.235	9.39678	4.89117
											747	520.824	628.962	7.82351	7.92854
											748	942.619	456.062	13.7181	-7.284
											749	419.248	566.683	2.46261	8.39912
											750	816.299	259.371	5.23969	-8.65858
											751	470.124	844.31	10.6348	14.0216
											752	278.019	285.122	-7.06445	4.17799
											753	349.875	580.388	1.36422	10.2386
											754	707.759	616.67	12.132	2.66929
											755	866.872	707.191	18.0199	0.877548
											756	688.414	383.136	5.37022	-2.20856
											757	349.58	262.69	-6.15929	2.0308
											758	772.357	648.782	13.8236	2.11335
											759	561.41	519.399	5.72839	4.0373
											760	527.038	691.898	9.44614	8.81188
											761	388.478	646.356	4.7249	11.133
											762	486.689	285.137	-1.28982	-0.61686
											763	239.211	839.868	5.06279	19.6864
											764	656.653	676.687	12.5218	5.00697
											765	646.966	619.062	10.0004	4.66988
											766	229.764	485.065	-3.42668	10.7401
											767	759.211	377.757	6.66044	-3.46363
											768	450.035	527.912	2.32459	6.77116
											769	623.182	417.173	4.55988	0.319139
											770	56.8672	523.691	-7.50586	15.4433
											771	804.205	388.297	8.36637	-4.82766
											772	478.586	584.335	4.97192	7.93706
											773	478.725	391.08	0.645093	3.41593
											774	328.531	392.591	-3.73075	6.11306
											775	462.189	230.114	-3.17393	-1.04681
											776	388.078	681.286	5.09997	12.062
											777	903.306	734.239	19.4558	0.630042
											778	542.842	227.057	-1.35687	-3.28119
											779	374.644	678.351	4.42079	12.0798
											780	585.608	350.408	2.68679	-0.44496
											781	273.476	297.861	-6.80737	4.92938
											782	685.136	892.898	18.132	9.58994
											783	171.874	771.643	1.40795	19.411
											784	694.816	914.623	18.899	10.2512
											785	305.875	135.891	-9.42674	-0.581515
											786	156.539	690.438	-0.606656	18.3242
											787	318.744	270.911	-6.73401	2.73662
											788	408.911	590.689	2.58325	9.31362
											789	317.817	329.327	-5.00878	4.77875
											790	883.338	584.233	15.2628	-3.08936
											791	905.353	338.271	9.26601	-8.83216
											792	230.008	482.541	-3.72892	10.8496
											793	171.341	253.275	-10.0336	5.94584
											794	807.036	155.327	3.14285	-10.1281
											795	929.299	748.914	20.1746	0.26839
											796	102.616	611.47	-3.97589	17.2133
											797	805.021	661.842	15.1286	1.15723
											798	791.534	237.538	4.68589	-8.45308
											799	389.194	898.141	9.91781	17.5959
											800	269.702	266.64	-7.97338	4.00364
											801	338.851	608.448	2.02102	11.5834
											802	882.318	448.092	12.1688	-5.55852
											803	864.033	745.671	18.7094	1.76515
											804	362.699	563.849	1.59849	9.73705
											805	410.31	460.06	0.170014	6.08259
											806	717.516	92.7374	0.166262	-9.78581
											807	574.712	702.55	10.4128	8.06208
											808	930.618	748.724	20.4898	-0.0329208
											809	477.514	118.549	-5.56542	-4.12764
											810	252.771	649.159	0.584646	14.5985
											811	787.717	242.171	4.63621	-7.88539
											812	779.703	162.584	2.46303	-9.42909
											813	882.254	659.354	17.1745	-0.735434
											814	564.408	657.913	9.81106	7.0187
											815	610.998	759.038	13.1298	9.0003
											816	218.823	355.121	-6.92628	7.60403
											817	907.669	323.399	8.68211	-9.06899
											818	119.081	304.548	-10.2775	8.34455
											819	398.759	871.44	9.492	16.1953
											820	976.993	533.762	16.1623	-5.72879
											821	368.946	760.734	6.55828	14.6051
											822	395.358	230.019	-5.36859	0.401992
											823	903.308	438.958	12.124	-6.00245
											824	679.685	233.619	1.79945	-5.76896
											825	350.254	657.689	3.64159	12.16
											826	804.474	884.02	20.4104	6.45723
											827	507.772	572.973	5.25024	6.69754
											828	576.049	402.383	3.47458	0.563233
											829	382.346	770.274	6.97057	14.0273
											830	496.216	648.017	7.35815	8.87036
											831	680.253	784.975	15.5498	7.6411
											832	300.547	709.979	3.20134	14.6658
											833	487.053	696.933	7.99688	9.75397
											834	539.256	835.889	13.3963	12.0532
											835	320.908	141.874	-9.0562	-0.848901
											836	663.916	460.455	6.73309	0.120473
											837	515.226	909.943	13.8089	14.7244
											838	171.27	434.057	-6.1493	10.4862
											839	673.041	348.221	4.24992	-2.61477
											840	348.005	700.783	4.53389	13.3221
											841	599.141	629.203	9.38112	5.93507
											842	304.535	864.898	7.05345	18.8712
											843	878.604	681.647	17.5676	0.168074
											844	673.294	358.057	4.41312	-2.44788
											845	927.909	466.504	13.5717	-6.21628
											846	437.902	642.551	4.47697	9.89722
											847	234.56	288.133	-8.53575	5.77766
											848	769.133	829.876	18.7457	5.96269
											849	466.684	61.1501	-6.83259	-5.22156
											850	440.298	853.599	10.1318	15.1219
											851	433.92	593.892	3.9206	8.45507
											852	304.468	496.344	-1.80707	9.06996
											853	771.599	374.374	7.49157	-4.42764
											854	845.106	440.318	11.2134	-4.68452
											855	939.862	592.06	17.0516	-4.16803
											856	746.995	318.914	5.87305	-5.15616
											857	836.687	659.634	15.7492	0.546998
											858	914.964	731.759	19.7176	-0.0601194
											859	359.507	900.695	9.17667	18.1894
											860	552.707	991.991	16.2177	15.1814
											861	257.494	163.758	-9.9071	1.13029
											862	403.3	852.769	8.85041	15.8513
											863	469.63	368.344	-0.215311	2.57523
											864	406.81	448.746	-0.0187046	5.75964
											865	749.947	541.3	10.5103	-0.00794699
											866	428.456	371.115	-1.28675	3.85463
											867	429.193	146.324	-5.90216	-2.61457
											868	207.88	470.643	-4.71096	10.788
											869	518.934	55.0965	-5.39113	-6.55633
											870	743.94	484.466	8.83416	-1.19358
											871	581.641	492.004	5.65871	2.55901
											872	383.001	210.663	-6.11452	0.333344
											873	662.187	917.567	18.0474	11.1152
											874	727.728	772.647	16.1349	5.96075
											875	181.653	753.16	1.15811	18.6903
											876	931.796	663.814	18.5258	-2.25913
											877	322.985	333.267	-4.50732	4.63936
											878	959.948	433.559	12.9867	-7.84601
											879	814.424	310.544	6.81567	-7.14221
											880	517.15	879.067	13.4328	13.7269
											881	427.235	767.397	7.88152	13.4446
											882	449.285	87.1305	-7.13504	-4.55108
											883	681.443	551.44	9.24136	2.1986
											884	502.375	283.511	-0.799825	-0.931543
											885	219.887	609.628	-1.38718	14.1182
											886	797.661	582.85	12.6068	-0.604042
											887	239.736	210.018	-9.94928	3.16795
											888	525.118	610.264	7.00251	7.14777
											889	774.56	636.704	13.5256	1.61722
											890	487.877	408.912	1.52429	3.65116
											891	532.773	743.619	10.6258	9.69042
											892	548.076	342.459	1.41521	0.120573
											893	638.839	279.26	1.73406	-3.37457
											894	272.938	327.017	-6.29012	5.72405
											895	118.608	383.966	-8.46473	10.7081
											896	441.166	965.898	12.802	17.2133
											897	319.373	563.389	0.509413	10.8967
											898	284.175	503.036	-2.21871	10.1025
											899	169.219	493.573	-5.04621	12.3096
											900	399.291	206.028	-5.62969	-0.158934
											901	390.586	138.139	-7.33018	-1.88312
											902	931.418	564.392	15.8116	-4.13073
											903	119.846	458.687	-7.31437	12.4519
											904	347.729	135.662	-8.491	-1.20432
											905	260.05	227.94	-8.92422	2.93012
											906	206.277	413.455	-6.52633	9.12093
											907	835.647	428.409	10.5985	-4.69614
											908	828.5	796.73	18.9969	3.60481
											909	133.882	519.72	-5.53078	14.0838
											910	704.012	519.076	8.92944	0.871551
											911	516.032	986.915	14.9463	16.1756
											912	940.258	314.182	9.13673	-9.87909
											913	154.795	446.981	-6.54813	11.0507
											914	493.263	275.843	-1.2377	-1.03342
											915	811.929	297.856	6.28594	-7.21583
											916	359.448	144.931	-8.10905	-1.21667
											917	531.794	87.7442	-4.23047	-5.9371
											918	752.867	605.695	12.4932	1.68791
											919	146.275	641.265	-2.20167	17.4923
											920	762.899	634.373	13.2972	2.18996
											921	806.583	398.834	8.63869	-4.6741
											922	331.974	888.945	8.45519	18.6801
											923	573.203	100.949	-3.13368	-6.56725
											924	319.702	541.829	-0.131587	10.0133
											925	318.198	242.038	-7.43546	1.6921
											926	824.213	401.861	9.32127	-5.42571
											927	317.127	278.802	-6.18284	3.11298
											928	781.676	723.228	16.3983	3.08305
											929	317.921	831.394	6.52876	17.6677
											930	783.916	443.245	9.48169	-3.10798
											931	728.081	680.527	13.6497	3.64067
											932	719.191	468.339	8.2276	-0.867381
											933	823.478	600.486	13.9375	-0.445277
											934	428.108	236.704	-4.05218	-0.243687
											935	331.236	660.17	3.34861	12.8212
											936	397.753	476.184	0.100705	7.01359
											937	827.863	520.365	11.878	-2.7427
											938	326.504	782.291	5.83791	15.8146
											939	409.001	599.11	2.97493	9.85703
											940	255.605	325.608	-6.70715	5.86232
											941	216.374	191.186	-10.164	3.55879
											942	762.903	682.233	14.939	2.90861
											943	280.526	344.337	-5.73165	5.71284
											944	441.589	439.926	0.565178	5.22464
											945	827.615	681.8	16.1634	1.22075
											946	316.128	249.265	-7.14856	2.19472
											947	781.506	606.926	12.9017	0.404861
											948	358.119	280.322	-5.37375	2.39441
											949	848.207	853.559	21.0252	4.95465
											950	890.625	733.138	19.2354	0.85628
											951	880.375	574.063	14.5016	-2.99003
											952	231.156	469.638	-4.14853	10.1915
											953	735.826	662.375	13.4074	3.33921
											954	685.449	685.715	13.2433	5.14363
											955	442.037	380.852	-0.701286	4.04169
											956	504.707	703.668	8.8701	9.72964
											957	765.322	776.049	17.4372	4.92795
											958	192.448	303.074	-8.9421	6.96972
											959	602.722	807.082	13.7393	9.91244
											960	802.245	620.14	13.8064	0.464947
											961	696.765	761.236	15.1916	6.50781
											962	326.673	702.47	3.83644	14.0307
											963	479.069	96.7273	-6.41699	-4.99786
											964	561.364	467.539	4.61368	2.65009
											965	606.292	225.057	0.284288	-4.0464
											966	385.457	419.584	-1.68577	5.70818
											967	487.699	312.675	-0.604245	0.353292
											968	316.232	478.774	-1.6836	8.61867
											969	727.603	582.856	11.3217	1.53014
											970	255.264	610.842	-0.160162	13.6497
											971	778.989	785.517	17.641	4.6417
											972	184.155	614.167	-2.11041	15.0293
											973	234.595	821.9	3.67396	19.2998
											974	900.393	267.258	7.19402	-10.2317
											975	364.454	147.396	-7.76268	-1.00614
											976	447.728	346.604	-0.911251	2.34907
											977	412.491	522.235	1.28065	7.71956
											978	640.058	692.56	12.2628	6.07542
											979	837.073	670.719	15.925	0.618389
											980	554.164	717.961	10.7378	8.95968
											981	665.581	826.32	16.4702	8.99659
											982	642.35	974.013	18.5657	12.5189
											983	270.128	262.884	-8.09373	3.79584
											984	93.4223	349.484	-9.58798	10.4742
											985	346.001	717.623	4.58539	13.5436
											986	613.195	880.701	15.7604	11.1732
											987	867.435	403.484	10.5511	-6.5035
											988	691.174	646.395	11.9875	4.10034
											989	118.355	765.911	-0.128709	19.9541
											990	964.507	582.611	17.3821	-4.74713
											991	570.989	217.663	-0.882152	-3.90863
											992	249.071	289.375	-7.7793	4.70828
											993	579.037	719.387	11.4797	8.50761
											994	384.871	927.588	10.9849	18.2924
											995	218.074	402.911	-6.38099	8.56644
											996	230.965	641.637	-0.118569	14.8308
											997	618.75	50.8713	-3.08241	-8.55147
											998	430.415	769.173	8.41146	13.0819
											999	649.827	517.049	7.4203	1.49969
											1000	239.21	137.742	-10.395	0.453405
											1001	696.222	563.575	10.1261	1.89345
											1002	87.6266	491.12	-7.21543	14.1928
											1003	244.096	670.922	0.972347	15.1208
											1004	138.105	624.088	-2.62501	16.9132
											1005	332.831	349.79	-4.00577	4.85576
											1006	415.865	831.234	8.90955	14.9136
											1007	635.832	486.225	6.38605	1.24974
											1008	741.729	749.766	16.01	4.6496
											1009	726.243	599.679	12.0643	1.82726
											1010	201.092	452.185	-5.22337	10.2852
											1011	143.674	550.122	-4.44772	14.8189
											1012	566.279	537.269	6.05027	4.11407
											1013	343.166	324.27	-4.47748	4.30084
											1014	630.817	64.9569	-3.0212	-8.56677
											1015	744.152	732.914	15.7394	4.27065
											1016	357.584	736.156	5.25536	13.8719
											1017	332.572	431.857	-2.39606	6.96373
											1018	436.41	173.605	-5.39775	-1.95528
											1019	321	410.57	-3.1095	6.85385
											1020	940.963	313.956	9.35145	-9.94311
											1021	490.004	795.999	10.4637	12.4707
											1022	670.185	170.598	0.0818452	-6.69182
											1023	793.528	407.574	8.68524	-4.09527
											1024	922.406	391.782	10.9014	-7.72536
											1025	651.888	781.153	14.6767	7.95135
											1026	201.722	520.473	-3.57998	12.3908
											1027	703.725	676.275	13.3303	4.02504
											1028	875.154	627.748	15.8227	-1.59461
											1029	189.704	455.479	-5.36905	10.9739
											1030	680.726	397.369	5.55066	-1.68384
											1031	726.132	413.221	7.02755	-2.24037
											1032	316.365	686.436	3.16043	13.7199
											1033	246.029	407.406	-5.34501	8.21694
											1034	725.15	568.776	10.6107	1.0891
											1035	361.125	643.621	3.55249	11.5444
											1036	535.741	737.455	10.2896	9.53767
											1037	101.736	550.085	-5.70497	15.4152
											1038	487.774	344.95	0.148163	1.40769
											1039	200.827	734.584	1.06926	17.7974
											1040	651.26	762.983	14.3982	7.91064
											1041	168.298	671.724	-0.503555	17.4859
											1042	519.874	604.497	6.41607	7.12789
											1043	255.108	654.013	1.09351	14.6722
											1044	111.136	428.019	-7.79953	11.3265
											1045	914.391	250.503	7.32978	-10.4272
											1046	742.537	339.498	5.78054	-3.98439
											1047	215.729	800.286	3.16743	19.0197
											1048	404.724	723.093	6.5384	12.5474
											1049	233.665	781	3.52899	18.4702
											1050	867.841	725.356	18.1881	1.78004
											1051	853.079	802.396	19.6546	3.29286
											1052	66.043	482.14	-7.96004	13.593
											1053	804.385	543.221	11.5777	-1.76293
											1054	476.185	381.552	0.788491	2.83274
											1055	690.646	357.461	4.7832	-3.04492
											1056	426.551	699.239	6.47524	11.3574
											1057	820.834	587.031	13.0864	-0.700473
											1058	493.391	547.399	4.58732	6.33505
											1059	764.357	154.883	2.19294	-9.23819
											1060	297.756	276.125	-7.02217	3.44047
											1061	86.4922	513.537	-7.16157	15.0283
											1062	679.541	307.904	3.21781	-3.98107
											1063	842.84	588.44	13.9491	-1.736
											1064	937.753	340.163	10.139	-9.41658
											1065	967.704	667.553	18.7207	-2.78244
											1066	394.989	312.34	-3.61684	2.64733
											1067	482.174	397.316	0.952942	3.61286
											1068	925.126	754.201	20.5439	0.287407
											1069	209.394	783.547	2.7346	18.719
											1070	822.067	721.041	17.2177	2.59638
											1071	954.969	577.833	16.9717	-4.65421
											1072	840.678	574.616	13.6905	-2.3367
											1073	613.074	520.116	7.01544	2.39199
											1074	717.312	354.381	5.50771	-3.51576
											1075	267.969	587.277	-0.501006	12.1983
											1076	566.527	597.579	7.40516	5.94593
											1077	373.402	736.691	6.10956	13.7019
											1078	619.079	886.357	16.2862	11.3581
											1079	592.963	897.02	15.5913	12.3744
											1080	466.755	416.692	0.65357	3.93412
											1081	962.278	367.169	11.5482	-9.29946
											1082	112.818	485.392	-7.02134	13.4913
											1083	326.284	198.433	-7.75982	0.771637
											1084	513.411	424.817	2.30984	3.35343
											1085	327.704	290.171	-6.02058	3.21121
											1086	790.212	903.884	20.6429	6.91859
											1087	862.769	578.492	14.1976	-2.62529
											1088	574.217	545.839	6.85996	4.50632
											1089	899.587	479.791	13.4932	-4.93111
											1090	736.632	900.529	19.3128	8.5337
											1091	933.07	645.122	18.1642	-2.97235
											1092	189.672	812.54	2.97698	20.2791
											1093	764.29	347.093	6.91806	-4.68166
											1094	517.934	50.7595	-5.2325	-6.82732
											1095	773.952	431.963	8.63969	-2.94978
											1096	572.867	327.85	1.94295	-1.27146
											1097	968.048	424.404	12.7201	-7.9892
											1098	543.458	990.414	15.5073	16.0071
											1099	875.286	493.212	13.0058	-4.09913
											1100	590.856	920.121	16.0897	13.1644
											1101	644.095	902.44	17.3395	10.7946
											1102	902.783	638.024	17.2126	-2.26564
											1103	574.154	416.08	3.34252	0.986861
											1104	847.31	810.491	19.6966	3.84456
											1105	370.936	929.139	10.663	18.6062
											1106	240.109	508.425	-3.17782	11.1565
											1107	692.177	908.227	18.5324	9.87983
											1108	903.659	595.182	16.123	-2.65038
											1109	60.7282	429.422	-8.69897	12.5634
											1110	695.184	874.485	18.072	9.29182
											1111	682.377	956.628	19.2671	11.5775
											1112	574.07	542.414	6.52829	4.03249
											1113	483.846	148.963	-4.35801	-3.39375
											1114	689.895	309.216	3.65438	-4.13512
											1115	776.676	346.865	6.80748	-5.37171
											1116	128.309	449.802	-7.04608	11.6233
											1117	823.329	578.126	13.2163	-1.64864
											1118	807.16	451.205	10.4547	-3.61617
											1119	417.552	716.562	6.87281	12.2308
											1120	832.147	856.999	21.0579	5.04669
											1121	545.129	296.389	0.35971	-1.15563
											1122	608.059	444.992	5.16763	0.819066
											1123	792.894	308.542	6.56492	-6.77221
											1124	896.319	616.646	16.6019	-2.37442
											1125	754.147	537.911	10.4486	-0.41261
											1126	140.499	433.252	-7.38151	10.9296
											1127	743.609	172.495	2.29473	-8.53443
											1128	423.918	737.839	7.40228	12.2158
											1129	513.769	587.534	6.11216	6.7427
											1130	486.524	577.027	5.10948	7.29266
											1131	486.462	633.081	6.37846	8.71309
											1132	251.079	567.677	-1.46355	12.6105
											1133	175.302	563.021	-3.65132	14.3997
											1134	841.377	284.408	6.57907	-9.09725
											1135	612.131	962.452	17.0548	13.7085
											1136	147.194	536.154	-4.49114	14.2922
											1137	425.784	322.481	-2.24214	2.30725
											1138	135.28	595.466	-3.7826	16.2968
											1139	490.208	58.9421	-6.37797	-6.06776
											1140	500.923	482.094	3.43834	4.35261
											1141	752.224	147.572	1.73133	-9.51099
											1142	699.897	279.588	3.05531	-5.2317
											1143	678.78	719.862	14.1211	6.14657
											1144	859.282	419.694	11.0184	-5.65388
											1145	565.451	455.129	4.44811	2.11088
											1146	217.982	623.409	-0.930935	14.8518
											1147	988.961	459.362	14.0637	-7.69889
											1148	453.595	176.224	-5.23824	-2.34997
											1149	512.617	530.867	4.9727	5.69164
											1150	569.81	231.758	-0.308657	-2.98839
											1151	692.853	140.957	0.246179	-8.46712
											1152	306.875	111.201	-10.0334	-1.10743
											1153	688.003	683.786	13.251	4.49793
											1154	309.908	656.841	2.75886	13.1855
											1155	636.537	912.561	17.2779	11.4838
											1156	786.827	731.791	17.1846	3.25649
											1157	648.823	214.766	0.271741	-5.2907
											1158	521.617	835.189	12.6304	12.6612
											1159	65.7755	569.464	-5.93805	16.8369
											1160	454.99	558.133	3.55003	7.10213
											1161	563.297	278.271	0.316525	-2.37583
											1162	483.286	437.916	1.45248	4.52109
											1163	318.641	107.953	-9.65234	-1.16209
											1164	689.205	566.532	10.1232	2.30017
											1165	686.544	824.94	16.8604	8.56901
											1166	787.886	618.29	13.4502	0.838662
											1167	888.987	653.946	17.0643	-0.863834
											1168	384.603	938.838	11.2252	18.3632
											1169	714.759	646.649	12.9569	3.5614
											1170	785.881	465.844	9.60745	-2.77254
											1171	632.612	738.69	12.933	7.70548
											1172	792.747	779.349	17.6748	4.16382
											1173	136.915	568.806	-4.57256	15.22
											1174	818.432	869.996	20.7723	5.80042
											1175	472.751	269.949	-2.11142	-0.630352
											1176	995.566	475.021	14.4104	-7.71695
											1177	79.8232	504.868	-7.43399	14.784
											1178	715.844	576.915	10.8455	1.59154
											1179	418.683	278.803	-3.06722	0.982674
											1180	699.858	84.1322	-0.84522	-9.63417
											1181	252.228	364.254	-6.31104	6.62714
											1182	620.395	713.329	12.2533	6.9961
											1183	274.088	741.427	3.05083	16.1993
											1184	762.397	329.689	6.6188	-5.13528
											1185	463.777	770.334	9.02027	12.3148
											1186	930.77	290.996	9.06525	-10.0968
											1187	973.82	527.913	15.6581	-5.98128
											1188	95.1069	319.958	-10.1734	9.00755
											1189	596.286	707.748	11.524	8.05578
											1190	688.79	685.07	13.6024	4.57928
											1191	497.864	740.124	9.50228	10.735
											1192	378.803	88.2821	-8.27921	-2.84477
											1193	169.45	206.587	-10.7087	4.64751
											1194	577.583	746.2	12.023	9.25425
											1195	107.401	322.575	-10.1144	8.91814
											1196	821.245	461.579	10.9879	-3.42087
											1197	702.578	524.652	9.20726	1.13061
											1198	889.119	733.738	19.0282	1.29753
											1199	313.894	670.632	3.00415	13.2725
											1200	999.348	499.666	14.9093	-7.10437
											1201	97.3128	662.688	-3.14721	18.7281
											1202	820.095	703.16	16.8123	1.64434
											1203	150.01	242.33	-10.6049	5.76161
											1204	721.009	232.189	2.70506	-6.80708
											1205	748.061	461.954	8.77995	-1.69275
											1206	419.02	978.801	12.6517	17.798
											1207	664.9	338.125	3.63569	-2.84207
											1208	321.425	233.833	-7.51575	1.33877
											1209	847.649	368.281	8.83712	-6.60828
											1210	409.542	420.818	-1.08858	5.27744
											1211	517.109	608.803	6.64906	7.62303
											1212	406.793	942.486	11.4465	17.5638
											1213	603.481	250.503	0.682926	-3.52974
											1214	294.944	792.498	5.10657	17.3006
											1215	438.206	165.906	-5.63464	-2.38268
											1216	713.298	394.946	6.27535	-2.09857
											1217	536.703	814.916	12.3494	11.6861
											1218	657.636	757.689	14.1734	7.57455
											1219	259.168	615.197	0.155155	13.6192
											1220	210.861	481.479	-4.15791	10.8179
											1221	279.703	258.938	-7.95696	3.55551
											1222	662.762	66.9448	-2.08599	-8.98916
											1223	466.633	252.139	-3.05911	-0.747179
											1224	423.895	563.418	2.54561	7.91145
											1225	557.116	282.639	0.352192	-1.74307
											1226	654.804	200.243	0.118257	-5.77242
											1227	814.024	372.59	8.20675	-5.48513
											1228	690.584	716.024	14.2658	5.4253
											1229	214.344	306.286	-8.59703	6.83496
											1230	209.892	355.016	-7.42955	8.11447
											1231	439.287	708.731	7.26928	11.6177
											1232	76.4895	403.178	-9.06638	11.7291
											1233	580.77	757.61	12.1048	9.67464
											1234	119.271	733.971	-1.14264	19.5481
											1235	647.908	155.768	-0.459893	-7.14042
											1236	758.183	394.304	6.93728	-3.11993
											1237	215.068	321.372	-8.2176	6.98882
											1238	921.601	641.781	17.8274	-2.49887
											1239	516.388	265.782	-1.16796	-2.17361
											1240	315.317	434.337	-2.39937	7.21884
											1241	292.649	626.662	1.37349	12.895
											1242	921.783	536.759	15.3692	-4.90684
											1243	866.921	795.529	20.4442	2.86053
											1244	408.214	756.155	7.50437	13.1822
											1245	603.485	63.2669	-3.61162	-7.96185
											1246	773.161	321.648	6.46163	-5.70165
											1247	209.285	400.257	-7.15218	8.73146
											1248	359.968	591.188	1.90836	10.5918
											1249	346.318	302.713	-5.12822	3.17778
											1250	489.043	587.417	5.40539	7.52299
											1251	670.911	629.19	11.552	4.29252
											1252	198.425	574.574	-3.1189	13.5469
											1253	710.189	725.429	14.822	5.21963
											1254	815.02	268.374	5.61351	-7.99449
											1255	139.036	610.936	-2.94972	16.4554
											1256	311.785	705.336	3.62158	14.4611
											1257	959.737	557.534	16.7045	-4.6352
											1258	683.749	734.768	14.435	6.5312
											1259	552.044	233.251	-0.88895	-3.23422
											1260	836.26	854.835	20.6991	4.85254
											1261	663.949	692.439	12.9869	5.8302
											1262	740.581	827.457	17.6611	7.29924
											1263	621.391	460.558	5.49567	1.25603
											1264	66.9348	567.981	-6.33235	16.5336
											1265	861.745	530.068	13.3014	-3.36399
											1266	261.995	896.307	6.74861	19.7552
											1267	579.91	485.04	5.17601	2.47411
											1268	159.238	504.706	-4.87064	12.8389
											1269	875.97	371.967	9.55324	-7.36148
											1270	883.197	586.383	15.2392	-2.64427
											1271	300.791	318.157	-5.8002	4.93128
											1272	595.765	752.988	12.5579	9.05841
											1273	124.139	463.934	-6.77637	12.6984
											1274	934.785	637.977	17.7706	-2.87742
											1275	271.377	466.758	-3.23456	8.67017
											1276	728.735	521.83	9.10523	0.24405
											1277	633.166	967.021	17.9119	12.9539
											1278	884.584	281.436	7.64617	-9.55653
											1279	791.112	406.853	8.33833	-3.87737
											1280	791.924	157.055	2.73017	-9.72817
											1281	458.284	322.84	-1.32251	1.55143
											1282	646.392	486.947	6.68012	1.05796
											1283	298.719	766.668	4.37743	16.3228
											1284	473.615	649.544	6.50771	9.17958
											1285	373.011	270.401	-5.32957	1.90242
											1286	219.412	324.819	-7.76529	7.06565
											1287	443.093	289.46	-2.53667	0.476864
											1288	732.855	740.021	15.6323	4.75093
											1289	382.284	731.618	6.16906	13.0724
											1290	565.841	618.926	8.45349	6.61054
											1291	618.354	50.9241	-3.73681	-8.14
											1292	685.268	740.195	14.8663	6.7352
											1293	675.588	584.918	9.80141	3.18687
											1294	717.9	487.283	8.4838	-0.909201
											1295	131.934	348.04	-9.41148	9.31301
											1296	880.72	414.937	11.1657	-6.64416
											1297	545.464	360.052	1.80101	0.326703
											1298	356.164	757.367	5.73594	14.5617
											1299	441.481	926.69	11.981	16.7709
											1300	404.449	373.301	-1.6359	4.39876
											1301	695.058	851.22	17.4161	8.85894
											1302	562.873	876.901	14.2898	12.4406
											1303	855.072	702.948	17.6736	1.2195
											1304	741.901	327.484	5.31887	-4.70693
											1305	139.772	437.176	-7.05973	11.3002
											1306	730.472	237.223	3.26371	-6.96497
											1307	527.015	895.584	13.5555	14.2526
											1308	743.152	192.469	2.47654	-8.03529
											1309	824.089	167.722	4.21804	-10.2539
											1310	644.093	780.146	14.3682	8.52486
											1311	525.059	429.628	2.57711	3.05539
											1312	713.431	387.83	5.9364	-2.6033
											1313	668.008	288.387	2.38011	-4.14982
											1314	624.473	955.177	17.18	13.2297
											1315	846.207	233.266	5.35413	-9.82932
											1316	53.6057	540.413	-7.15812	15.6723
											1317	698.07	626.661	12.2461	3.323
											1318	540.585	185.114	-2.59883	-3.74827
											1319	891.385	508.44	13.7542	-4.1347
											1320	423.89	205.988	-5.15367	-0.828081
											1321	755.2	550.734	11.3465	0.153245
											1322	372.636	849.608	7.86407	16.6521
											1323	491.524	498.619	3.43015	4.93268
											1324	874.605	476.806	12.7104	-4.52029
											1325	500.18	190.068	-3.14927	-3.23995
											1326	652.389	709.51	13.0974	6.23471
											1327	499.228	256.747	-1.8958	-1.67206
											1328	667.073	385.797	5.13268	-1.37116
											1329	282.144	419.229	-4.12723	7.33643
											1330	908.433	678.021	18.0359	-1.13679
											1331	402.671	628.361	3.59354	10.4201
											1332	348.833	234.71	-6.46742	1.32509
											1333	809.515	886.064	20.7601	6.10805
											1334	313.283	549.951	-0.305556	10.8024
											1335	667.676	931.722	18.3225	11.4153
											1336	451.713	871.663	10.4898	15.2328
											1337	264.855	742.294	2.7768	16.4576
											1338	878.857	422.666	11.8313	-6.36469
											1339	95.3939	478.141	-7.31938	13.6692
											1340	785.266	639.862	14.1897	1.67197
											1341	302.081	450.748	-2.48963	8.35694
											1342	354.625	364.455	-3.39197	4.90795
											1343	406.324	458.142	-0.0381661	6.14983
											1344	314.247	806.18	5.89022	16.5612
											1345	328.277	511.029	-0.834124	8.88697
											1346	195.354	853.272	4.0403	20.632
											1347	600.705	104.701	-2.82116	-7.23603
											1348	399.795	364.849	-1.99758	4.18172
											1349	743.684	680.647	14.1177	3.31449
											1350	452.823	852.047	10.1729	14.4197
											1351	663.185	783.887	15.2337	7.96861
											1352	787.31	519.388	10.8143	-1.91661
											1353	545.551	799.716	12.2054	10.9061
											1354	257.548	844.577	5.53	19.2443
											1355	327.174	368.312	-3.76021	5.56328
											1356	136.16	776.642	0.565272	20.1363
											1357	930.362	344.375	10.0015	-9.03356
											1358	483.049	575.482	4.7519	7.62102
											1359	511.482	323.182	0.126793	0.174155
											1360	355.081	786.914	6.35026	15.2641
											1361	394.141	164.307	-6.8712	-1.4984
											1362	661.087	681.768	12.7169	5.17301
											1363	480.007	129.767	-4.77499	-3.88482
											1364	877.769	816.76	21.1359	2.86136
											1365	763.805	892.199	20.15	6.86998
											1366	653.231	679.175	12.49	5.53087
											1367	311.417	258.411	-6.87649	2.45468
											1368	582.359	381.744	3.03763	-0.0656757
											1369	488.834	451.507	2.06582	4.35352
											1370	383.179	523.297	0.654965	8.63687
											1371	630.741	943.029	16.9588	12.5841
											1372	628.445	766.758	13.6699	8.69128
											1373	300.32	635.924	1.81848	13.4154
											1374	141.794	336.25	-9.40204	8.71608
											1375	176.519	358.451	-8.37806	8.66991
											1376	730.299	739.474	15.7452	5.06026
											1377	370.217	881.177	9.2262	17.3879
											1378	820.853	644.733	15.1963	0.349585
											1379	585.883	831.521	13.8236	11.0497
											1380	703.757	238.876	2.42721	-6.12806
											1381	455.944	543.132	3.18619	6.74436
											1382	485.903	844.184	11.7919	13.4002
											1383	583.501	960.931	16.4166	13.9642
											1384	419.042	733.563	7.42056	12.7266
											1385	656.274	803.893	15.4685	8.74432
											1386	599.457	553.822	7.70166	4.29706
											1387	286.072	462.497	-2.68878	8.6122
											1388	390.712	120.648	-7.35256	-2.52807
											1389	951.21	631.719	17.8858	-3.51761
											1390	631.769	748.84	13.3799	8.39117
											1391	559.985	540.492	5.87294	4.24559
											1392	591.622	577.998	7.84135	4.90502
											1393	281.865	163.904	-9.26051	0.599908
											1394	422.168	358.106	-1.60432	3.51749
											1395	664.987	226.866	1.19339	-5.42015
											1396	578.78	233.126	-0.430278	-3.72111
											1397	792.779	201.231	4.02239	-9.15752
											1398	180.21	754.049	1.39664	18.9905
											1399	928.592	620.315	17.383	-3.15549
											1400	857.032	684.877	17.0764	0.536748
											1401	359.684	712.159	5.00569	13.3677
											1402	217.374	319.734	-8.19421	6.98941
											1403	477.153	465.888	2.05017	4.6935
											1404	248.07	267.58	-8.41867	4.35139
											1405	632.698	535.314	7.2769	2.71616
											1406	431.106	911.992	10.5855	16.4087
											1407	791.835	627.185	13.9908	1.10192
											1408	852.933	418.802	10.863	-5.5271
											1409	738.708	356.656	5.90813	-3.46824
											1410	937.277	562.61	15.9866	-4.11344
											1411	388.739	925.652	10.8651	18.1221
											1412	214.794	278.578	-8.74119	5.69009
											1413	810.04	288.352	5.73288	-7.5877
											1414	743.513	387.329	6.55062	-2.77
											1415	757.048	435.398	8.44534	-2.5445
											1416	260.775	562.301	-1.19586	12.0726
											1417	628.267	174.76	-0.544144	-6.33842
											1418	378.423	731.849	6.10203	13.5297
											1419	123.88	768.166	0.250696	20.1272
											1420	660.091	347.475	3.88365	-2.23699
											1421	792.919	697.31	16.0974	2.46973
											1422	473.786	694.237	7.57308	9.9634
											1423	393.872	187.292	-6.10393	-0.688782
											1424	248.494	144.144	-10.3545	0.908146
											1425	417.814	525.924	1.37996	7.67199
											1426	638.579	94.0282	-2.38165	-8.16781
											1427	243.675	508.632	-2.89067	10.7159
											1428	476.67	488.201	2.6432	4.77591
											1429	680.283	941.357	19.0392	10.739
											1430	297.236	771.383	4.91468	16.4223
											1431	510.003	411.467	1.69573	3.03848
											1432	397.522	957.934	11.9164	18.2004
											1433	369.794	86.9009	-8.59892	-2.73712
											1434	441.916	979.756	13.2961	17.3546
											1435	757.84	578.573	11.6336	0.625201
											1436	889.131	383.67	10.5703	-7.21224
											1437	761.765	738.657	16.2841	3.99612
											1438	383.375	742.086	6.3593	13.4842
											1439	836.846	549.939	12.7668	-2.81995
											1440	97.6576	511.52	-6.51255	14.598
											1441	408.739	410.394	-1.35691	5.04121
											1442	245.636	235.946	-8.93256	3.77797
											1443	266.231	385.037	-5.42424	7.19392
											1444	723.931	831.11	17.6905	7.7395
											1445	239.79	174.217	-10.2393	1.88552
											1446	127.913	489.555	-5.7337	13.2066
											1447	529.443	422.369	2.63655	2.55571
											1448	872.986	646.701	16.615	-0.699741
											1449	461.697	182.774	-4.30906	-2.42413
											1450	345.867	421.498	-2.16924	5.97648
											1451	823.198	367.617	8.70221	-5.73013
											1452	469.873	689.609	7.11629	9.9087
											1453	869.766	400.409	10.468	-6.65084
											1454	202.096	697.701	0.333946	16.9518
											1455	944.95	711.128	19.787	-1.13285
											1456	379.319	714.853	5.45657	12.9425
											1457	353.255	816.421	7.16067	16.3719
											1458	746.911	820.513	17.696	6.53609
											1459	818.115	273.053	5.80974	-8.09867
											1460	348.636	86.3336	-8.82989	-2.92642
											1461	420.095	359.386	-1.76205	3.74719
											1462	248.005	603.038	-0.746469	13.3578
											1463	491.922	870.45	12.1678	14.3723
											1464	870.386	721.536	18.3131	1.11602
											1465	443.175	201.257	-4.68209	-1.44024
											1466	742.353	366.644	6.28333	-3.2813
											1467	871.785	799.185	20.7476	2.83055
											1468	656.561	214.479	0.63659	-5.40814
											1469	307.025	570.198	-0.0160179	11.0638
											1470	454.435	578.516	4.11492	8.23962
											1471	568.904	230.097	-0.67667	-3.42087
											1472	616.265	156.227	-1.46506	-6.37076
											1473	359.524	355.73	-3.55581	4.5585
											1474	93.2878	600.312	-4.22748	17.1026
											1475	181.854	672.251	-0.593923	16.9422
											1476	742.744	205.021	2.52904	-7.53795
											1477	58.8527	489.768	-8.00783	14.2935
											1478	719.325	110.914	0.544906	-9.52679
											1479	430.248	317.652	-2.38223	1.61807
											1480	817.987	642.911	14.5852	0.724642
											1481	529.162	755.26	10.6529	10.5307
											1482	766.701	263.337	4.6778	-6.72906
											1483	377.959	199.49	-6.49024	0.0460593
											1484	837.495	465.494	11.5349	-3.92904
											1485	720.679	141.857	0.686113	-8.94936
											1486	801.395	679.134	16.0904	2.05697
											1487	208.861	539.089	-3.13704	12.8987
											1488	644.029	230.272	0.861428	-4.837
											1489	244.129	516.675	-2.59816	11.1791
											1490	860.142	693.74	17.4727	0.851946
											1491	849.934	719.065	17.5279	1.95664
											1492	909.149	532.229	14.4675	-4.26535
											1493	203.676	547.748	-2.78723	13.0813
											1494	314.548	546.513	-0.512161	10.6328
											1495	604.105	386.122	3.75552	-0.347847
											1496	798.633	457.744	10.1224	-3.1172
											1497	605.376	657.897	10.3057	6.36533
											1498	270.073	162.683	-9.8534	0.884821
											1499	760.121	423.08	8.10267	-2.8451
											1500	513.372	849.631	12.8063	13.0843
											1501	652.613	820.524	15.6768	9.15981
											1502	109.145	437.473	-7.83278	12.121
											1503	386.989	78.7019	-8.05521	-3.30523
											1504	194.036	861.683	4.27015	20.6944
											1505	167.968	402.184	-7.18907	9.79822
											1506	554.343	372.497	2.28495	0.662671
											1507	165.709	754.891	0.906567	19.2124
											1508	664.006	961.383	18.84	12.0424
											1509	469.567	723.135	8.37736	11.4161
											1510	854.347	817.779	20.2493	3.73571
											1511	219.324	185.637	-10.4664	2.71496
											1512	309.621	453.605	-2.33436	8.40296
											1513	272.793	400.92	-4.95872	7.75307
											1514	548.037	467.225	4.48272	3.19801
											1515	585.392	758.956	12.2285	9.24279
											1516	415.207	290.725	-3.3353	1.35431
											1517	795.013	304.186	6.03576	-6.91334
											1518	573.71	119.712	-2.64136	-6.07173
											1519	639.914	345.068	3.53924	-1.93866
											1520	502.085	609.306	6.13804	7.63366
											1521	396.102	461.139	-0.0999702	6.46874
											1522	528.748	108.851	-3.93871	-5.67214
											1523	770.464	924.324	20.5378	7.61225
											1524	528.107	602.152	7.15624	6.41003
											1525	408.932	292.136	-3.59442	1.686
											1526	170.759	796.592	1.91546	20.0016
											1527	780.179	651.475	14.0879	1.8479
											1528	407.325	296.524	-3.37656	1.80195
											1529	771.43	208.521	3.34617	-8.17756
											1530	797.841	265.738	5.11344	-7.83313
											1531	558.383	972.9	16.2447	14.7919
											1532	571.041	400.219	3.06819	0.591638
											1533	703.005	578.884	11.1631	2.21721
											1534	280.18	803.683	4.84658	17.9441
											1535	449.685	554.664	3.30505	7.15871
											1536	80.2166	531.583	-6.83112	15.5473
											1537	672.786	193.843	0.596027	-6.44486
											1538	871.177	635.165	16.1246	-1.0454
											1539	872.016	362.166	8.85568	-7.1681
											1540	315.692	348.865	-4.55229	5.36886
											1541	857.438	714.674	17.8992	1.40802
											1542	876.921	803.035	20.9889	2.95435
											1543	566.615	361.496	2.11714	0.151923
											1544	564.693	881.26	14.6461	12.6255
											1545	692.115	653.438	12.2152	4.69382
											1546	744.351	863.552	18.71	7.37338
											1547	412.033	248.343	-4.42967	0.486027
											1548	475.205	285.189	-1.6232	-0.298524
											1549	982.542	538.91	16.5682	-5.52377
											1550	421.572	461.168	0.238582	5.52838
											1551	382.426	318.863	-3.76486	2.90877
											1552	651.097	117.44	-1.30271	-7.76586
											1553	472.156	120.123	-5.95648	-4.0533
											1554	487.587	754.406	9.6413	11.3842
											1555	609.641	247.146	0.892791	-3.6928
											1556	361.624	886.724	8.83109	18.0264
											1557	963.147	473.693	13.9951	-6.93511
											1558	891.894	614.636	16.0263	-1.90491
											1559	398.066	198.853	-6.0381	-0.252913
											1560	142.575	734.62	-0.27664	19.4184
											1561	486.11	517.048	3.44651	5.3892
											1562	282.264	208.039	-8.63953	1.65377
											1563	876.523	711.141	18.4155	0.812987
											1564	491.62	524.359	3.62507	5.84157
											1565	928.985	587.731	16.1342	-3.47235
											1566	238.841	842.856	5.30193	20.0297
											1567	428.083	433.985	-0.139646	5.19271
											1568	371.453	318.719	-4.04872	2.9094
											1569	848.058	612.424	14.722	-0.918274
											1570	614.071	681.59	11.2813	6.77971
											1571	236.219	673.006	0.930961	15.3185
											1572	382.12	815.085	7.72544	15.6021
											1573	269.186	431.64	-4.23688	8.49513
											1574	669.135	317.91	3.26122	-2.79052
											1575	212.665	326.686	-8.33697	7.71608
											1576	827.329	796.363	18.7922	3.78962
											1577	861.567	247.287	6.08306	-9.5428
											1578	493.089	681.902	8.05393	9.10674
											1579	247.199	626.558	0.0310033	13.8973
											1580	639.019	78.9807	-2.37578	-8.27707
											1581	242.522	758.768	2.84895	17.3937
											1582	464.975	222.665	-3.43344	-1.56128
											1583	891.958	757.055	19.6092	1.25572
											1584	482.705	396.189	0.985437	3.35665
											1585	268.15	609.261	0.232702	13.3625
											1586	965.817	667.65	18.7719	-2.59104
											1587	668.767	68.574	-1.67491	-9.268
											1588	886.864	468.556	12.7259	-4.71077
											1589	132.817	613.181	-3.19927	16.8779
											1590	228.761	883.245	5.90313	20.1523
											1591	189.9	620.439	-1.90303	15.0541
											1592	428.293	261.499	-4.05136	0.225242
											1593	412.907	625.488	3.76714	9.9252
											1594	686.717	582.354	10.4509	2.85395
											1595	520.811	109.501	-4.32994	-5.24581
											1596	633.875	941.336	17.8258	12.2973
											1597	589.575	444.515	4.31055	1.4379
											1598	203.646	731.009	0.898855	17.307
											1599	215.812	744.209	2.06288	17.335
											1600	568.335	434.403	3.65695	1.85311
											1601	522.576	588.09	6.45782	6.30601
											1602	383.034	774.499	7.18668	14.5437
											1603	923.249	429.811	12.4758	-7.24323
											1604	430.487	262.037	-3.61034	-0.00427402
											1605	451.167	339.002	-1.15356	1.83326
											1606	946.411	538.36	15.4753	-5.11034
											1607	273.903	421.514	-4.46252	7.89418
											1608	382.874	88.589	-8.04119	-2.73046
											1609	346.338	473.325	-0.616525	8.07502
											1610	237.196	382.677	-6.27511	7.67026
											1611	442.644	55.9085	-7.27354	-4.78133
											1612	636.186	932.816	17.2429	12.1103
											1613	993.097	500.057	15.2833	-6.68026
											1614	448.698	909.797	11.5884	16.3794
											1615	540.546	76.1592	-4.12439	-6.53459
											1616	495.635	358.996	0.582272	1.66026
											1617	501.134	686.907	8.50998	9.46933
											1618	118.045	311.846	-10.0925	8.53313
											1619	677.218	503.712	8.25985	0.867986
											1620	649.848	680.028	12.394	5.83819
											1621	446.857	851.545	9.74721	14.6892
											1622	688.621	862.872	17.6355	9.32827
											1623	552.367	776.389	12.0748	10.4019
											1624	311.446	280.27	-6.47424	3.37466
											1625	665.719	282.328	2.43094	-4.35701
											1626	433.231	583.539	3.18177	8.2615
											1627	285.522	767.365	4.22308	16.2966
											1628	808.755	561.991	12.4225	-1.29467
											1629	732.31	269.666	4.19393	-6.00087
											1630	591.911	587.148	8.10911	5.13999
											1631	670.295	409.001	5.74695	-1.39858
											1632	679.709	893.591	18.3179	9.78276
											1633	264.714	907.296	7.16323	19.8064
											1634	660.763	288.222	2.30763	-3.83787
											1635	686.893	630.625	11.5494	3.68411
											1636	779.606	579.891	12.498	-0.169752
											1637	702.182	860.647	17.9231	8.76724
											1638	357.129	940.471	10.5538	19.1789
											1639	883.35	553.789	14.486	-3.45154
											1640	893.908	321.261	8.72713	-8.71985
											1641	591.724	256.855	0.423126	-3.02534
											1642	637.244	878.96	16.5628	10.497
											1643	879.994	230.847	5.89562	-10.4696
											1644	456.244	102.93	-6.50399	-4.23571
											1645	230.422	168.745	-10.8226	2.05909
											1646	603.127	272.705	1.49645	-2.97132
											1647	220.96	651.405	-0.285475	15.4383
											1648	478.677	703.847	7.93963	10.399
											1649	503.787	708.799	9.1971	9.93849
											1650	129.372	560.992	-4.83	15.4584
											1651	458.877	180.795	-4.78339	-2.29861
											1652	503.628	529.285	4.47084	5.50398
											1653	100.813	364.752	-9.19807	10.4101
											1654	215.519	272.158	-9.01098	5.32226
											1655	777.034	751.444	17.2524	4.11176
											1656	265.357	258.422	-8.3176	3.88777
											1657	349.261	789.321	6.28861	15.4272
											1658	641.515	163.662	-0.706506	-6.49982
											1659	159.767	619.959	-2.21889	15.7839
											1660	865.956	579.836	14.3893	-2.47323
											1661	77.2243	494.67	-7.71978	14.4038
											1662	651.256	933.583	18.0148	11.7399
											1663	683.26	348.959	4.46234	-2.97224
											1664	495.87	701.42	8.46542	10.1217
											1665	352.712	620.947	2.32911	11.5418
											1666	605.12	386.843	3.99249	-0.427308
											1667	294.961	437.62	-3.39185	7.98904
											1668	696.102	417.993	6.44825	-1.2035
											1669	728.983	644.24	13.2169	2.94569
											1670	677.109	772.452	15.2163	7.41048
											1671	838.803	605.324	14.1854	-1.01081
											1672	251.918	636.767	0.399878	13.8501
											1673	874.638	320.653	7.97303	-8.4538
											1674	874.221	777.239	20.21	2.22104
											1675	606.959	594.285	8.66408	5.29551
											1676	568.178	169.256	-1.657	-5.03948
											1677	605.379	899.64	15.7838	11.9431
											1678	652.594	60.0225	-2.29739	-9.14657
											1679	155.193	605.775	-3.07753	15.81
											1680	142.912	284.789	-10.2551	7.31818
											1681	682.649	141.001	0.129981	-8.56194
											1682	345.752	436.932	-1.83834	6.792
											1683	277.76	611.84	0.916116	13.0444
											1684	408.751	827.769	8.67132	15.3081
											1685	506.252	975.602	14.548	16.3908
											1686	536.567	635.546	8.18145	7.49766
											1687	336.686	122.127	-8.91514	-1.47086
											1688	784.102	908.624	20.4863	7.39965
											1689	110.314	567.061	-4.99962	15.8978
											1690	654.916	535.296	8.08057	1.98687
											1691	300.319	667.798	2.46414	13.8355
											1692	756.695	661.847	14.2285	2.89115
											1693	361.612	951.69	11.2186	19.0528
											1694	301.037	120.573	-9.81098	-0.800749
											1695	339.956	295.943	-5.58334	2.95847
											1696	396.444	776.482	7.26299	14.054
											1697	331.336	595.527	1.39894	11.5491
											1698	938.184	360.299	10.5579	-9.0121
											1699	503.149	823.719	11.6548	12.7144
											1700	584.453	890.362	15.0703	12.3848
											1701	568.144	441.785	4.18898	2.01765
											1702	81.2256	621.699	-4.32062	17.898
											1703	736.957	900.053	19.6197	8.15351
											1704	413.713	325.018	-2.74753	2.31673
											1705	795.686	448.402	9.78997	-3.25652
											1706	393.003	924.59	10.963	17.8723
											1707	930.162	684.934	18.9434	-1.59654
											1708	405.224	367.344	-1.57748	4.04667
											1709	301.766	304.515	-5.52599	4.273
											1710	138.618	512.272	-5.32539	13.7547
											1711	470.784	315.848	-1.32973	0.858588
											1712	548.347	975.242	15.2478	15.6133
											1713	119.526	525.956	-5.81005	14.7708
											1714	455.693	179.438	-4.79709	-2.2233
											1715	773.432	469.722	9.64984	-2.21989
											1716	68.4548	611.045	-4.79972	17.8727
											1717	97.1569	317.565	-10.2779	8.52269
											1718	686.619	603.921	11.3333	2.97015
											1719	760.014	542.391	10.7077	-0.888329
											1720	59.6247	574.57	-5.7621	17.1124
											1721	344.044	716.729	4.43656	13.9401
											1722	825.285	366.279	8.67586	-6.20552
											1723	502.168	718.657	9.10157	10.5205
											1724	828.788	197.421	4.4016	-9.85253
											1725	752.131	482.616	9.0261	-1.47945
											1726	483.387	563.178	4.35867	7.29569
											1727	936.371	454.754	13.2102	-6.8894
											1728	185.969	215.462	-10.5867	4.52076
											1729	168.754	305.337	-9.61792	7.69693
											1730	478.331	223.525	-2.89301	-1.57832
											1731	820.483	714.704	16.9726	1.96027
											1732	481.83	101.928	-5.88303	-4.93174
											1733	144.915	658.786	-1.63384	17.6169
											1734	806.782	543.462	11.8325	-2.01753
											1735	233.346	771.901	2.98226	18.0575
											1736	862.695	411.826	10.9063	-6.08382
											1737	478.378	506.675	2.9047	5.30346
											1738	447.685	650.512	5.56534	9.62616
											1739	624.63	874.969	15.9732	10.6666
											1740	519.554	124.049	-4.12972	-4.69665
											1741	163.349	430.442	-7.20716	10.602
											1742	96.4573	588.144	-4.43603	16.8436
											1743	179.571	351.186	-8.22383	8.28177
											1744	733.372	150.752	1.69637	-8.76037
											1745	272.184	277.892	-7.54939	3.88421
											1746	333.144	902.655	8.65334	18.9373
											1747	860.073	669.467	16.9277	-0.0324548
											1748	593.44	347.9	2.66094	-1.00526
											1749	819.524	867.33	20.9527	5.45308
											1750	172.562	450.294	-6.08735	10.9332
											1751	309.334	213.729	-7.97691	1.21951
											1752	445.904	626.137	4.74515	9.26209
											1753	691.409	763.574	15.1988	6.86181
											1754	959.96	391.464	12.1268	-8.40844
											1755	231.947	520.533	-3.06895	11.7644
											1756	526.032	876.84	13.6351	13.7013
											1757	766.219	317.239	6.27697	-5.43573
											1758	512.719	935.876	14.2877	14.9843
											1759	311.144	383.347	-4.38174	6.42178
											1760	241.19	265.527	-9.08898	4.7422
											1761	571.106	588.518	7.19265	5.22879
											1762	885.218	240.409	6.48045	-10.5198
											1763	777.785	696.936	15.8038	2.89256
											1764	487.153	44.4154	-6.77063	-5.42813
											1765	718.346	237.356	2.99902	-6.55482
											1766	495.837	518.098	4.03393	5.1714
											1767	845.856	676.927	16.6174	0.412245
											1768	697.195	912.051	19.14	10.0096
											1769	657.676	829.875	16.0785	9.23228
											1770	548.431	634.763	8.88561	7.14111
											1771	312.822	431.431	-2.74806	7.45637
											1772	882.883	454.398	12.4043	-5.14041
											1773	360.34	175.982	-7.53359	-0.50233
											1774	613.114	297.806	1.94152	-2.4558
											1775	537.338	95.2902	-3.87215	-6.13666
											1776	728.458	293.333	4.91593	-5.2874
											1777	846.567	392.64	9.43654	-6.18674
											1778	437.693	663.014	5.48047	10.0965
											1779	643.549	591.632	9.31998	3.95894
											1780	822.564	868.302	21.0918	5.35649
											1781	399.069	883.687	10.1384	16.4887
											1782	85.8125	506.406	-7.09231	14.5143
											1783	632.196	839.932	15.2126	9.92897
											1784	466.415	654.688	6.18784	9.52161
											1785	252.946	545.185	-1.80341	11.6618
											1786	420.741	941.278	11.5924	17.063
											1787	263.11	773.99	3.73955	17.2907
											1788	682.404	100.689	-0.879717	-9.32989
											1789	482.423	463.701	2.31236	4.42136
											1790	787.351	281.068	5.49715	-7.14621
											1791	475.031	974.549	13.9332	16.9838
											1792	286.06	436.549	-3.49669	8.33791
											1793	540.773	899.738	14.4189	13.6241
											1794	481.116	539.369	3.78619	6.45828
											1795	435.386	611.159	3.87103	8.93985
											1796	135.31	475.271	-5.78502	12.4657
											1797	643.752	890.643	16.8323	10.6645
											1798	107.916	491.117	-6.63187	13.8879
											1799	715.27	718.028	14.5541	4.68648
											1800	451.483	614.607	4.55173	8.6916
											1801	837.581	551.147	12.9866	-2.66556
											1802	113.189	678.223	-2.49699	18.6206
											1803	405.474	646.964	4.76892	10.7993
											1804	819.361	494.415	11.3719	-3.05615
											1805	194.193	264.7	-9.4476	5.73807
											1806	453.566	936.193	12.07	16.4241
											1807	485.657	863.685	11.6702	14.1591
											1808	706.536	88.3808	-0.338128	-9.71143
											1809	534.607	858.54	13.4984	12.7179
											1810	577.081	115.35	-2.69764	-6.62034
											1811	317.777	766.382	5.1367	15.803
											1812	78.0826	674.048	-3.04806	18.975
											1813	250.702	670.844	1.07159	14.7909
											1814	452.187	741.957	8.04792	11.7396
											1815	588.456	837.196	14.2839	10.6475
											1816	679.39	313.02	3.31328	-3.81099
											1817	157.847	574.007	-3.64296	15.1907
											1818	309.674	799.006	5.6377	16.7128
											1819	596.158	272.677	1.28215	-2.72748
											1820	75.3253	642.906	-4.22305	18.2859
											1821	954.029	436.27	12.9643	-7.56586
											1822	303.709	110.562	-10.1081	-0.882971
											1823	80.8628	568.287	-5.86111	16.5068
											1824	595.453	736.533	12.2953	8.68021
											1825	767.109	769.076	17.2466	4.55378
											1826	477.252	394.461	0.816671	3.41452
											1827	462.593	959.152	13.3292	16.5192
											1828	871.351	545.121	13.9411	-3.46225
											1829	713.949	860.753	18.1676	8.35445
											1830	182.929	453.388	-5.78007	10.8894
											1831	921.88	635.101	17.5288	-2.69392
											1832	670.706	167.755	0.174624	-7.46277
											1833	284.376	754.255	3.78846	16.357
											1834	709.769	411.687	6.47784	-1.41156
											1835	420.66	186.231	-5.54809	-1.22939
											1836	145.415	366.184	-8.94793	9.40072
											1837	211.421	741.068	1.47879	17.4307
											1838	311.662	809.314	5.79675	17.1721
											1839	600.122	220.837	-0.210985	-3.96574
											1840	973.351	621.7	17.7009	-4.38294
											1841	660.868	447.819	6.31068	-0.265341
											1842	149.792	779.497	0.885351	20.0307
											1843	610.262	662.776	10.6905	6.21268
											1844	662.281	546.022	8.47369	2.06321
											1845	379.851	271.553	-4.69023	1.52088
											1846	264.037	637.743	1.05272	14.0414
											1847	430.953	915.597	11.0907	16.8163
											1848	779.345	847.521	19.2102	6.00135
											1849	867.645	753.528	19.3593	1.65158
											1850	448.057	888.212	10.7644	15.5185
											1851	793.186	658.486	14.8084	1.71828
											1852	76.3769	453.09	-8.32063	12.9539
											1853	577.511	532.008	6.43776	3.91006
											1854	517.345	410.261	2.01073	2.68143
											1855	847.889	344.717	8.02264	-6.99095
											1856	432.664	342.949	-1.63048	2.67263
											1857	557.144	918.695	15.0622	13.9111
											1858	502.134	806.592	11.2435	12.2622
											1859	664.113	855.135	16.9501	9.75596
											1860	469.215	922.373	12.3086	15.8579
											1861	406.363	281.881	-4.11114	1.32276
											1862	620.544	716.813	12.5236	7.19608
											1863	656.457	400.757	5.30884	-0.732035
											1864	745.204	660.075	13.8678	2.94102
											1865	920.93	374.081	10.9877	-8.18193
											1866	283.009	850.989	6.00589	18.6872
											1867	207.087	292.22	-8.66054	6.24935
											1868	530.947	881.203	13.8615	13.8677
											1869	400.087	410.498	-1.51747	5.38086
											1870	721.538	161.544	1.24119	-8.20791
											1871	315.83	457.246	-1.73536	8.02809
											1872	724.283	733.065	15.3074	4.84656
											1873	666.63	886.565	17.7031	9.84624
											1874	214.611	319.085	-8.41161	7.11682
											1875	818.732	800.68	19.0205	4.08725
											1876	150.196	403.667	-7.81615	10.166
											1877	962.526	488.682	14.7781	-6.38264
											1878	149.444	441.753	-6.83248	11.1716
											1879	530.252	805.599	11.8326	11.8407
											1880	470.803	288.441	-2.02283	0.00934559
											1881	349.479	834.892	7.25593	16.7958
											1882	202.996	776.937	2.44982	19.0144
											1883	660.363	822.517	15.9595	9.18656
											1884	703.321	223.789	2.32904	-6.60629
											1885	624.45	891.258	16.4457	11.1393
											1886	957.509	539.408	16.0062	-5.36355
											1887	461.445	849.255	10.6333	14.3259
											1888	258.12	791.555	4.17672	18.0952
											1889	169.655	666.512	-1.05512	17.1318
											1890	992.33	518.088	15.9342	-6.13678
											1891	701.849	313.402	4.19602	-4.36739
											1892	483.317	278.564	-1.53847	-0.764607
											1893	162.569	514.062	-4.72695	13.2503
											1894	315.328	558.678	0.0836526	10.7406
											1895	548.989	753.321	11.5001	9.6234
											1896	839.061	201.439	4.65499	-10.0862
											1897	953.18	502.816	14.8877	-5.94765
											1898	517.179	763.108	10.1674	10.907
											1899	678.076	939.964	18.7003	11.0625
											1900	265.348	755.034	3.083	16.4351
											1901	891.831	780.633	20.6798	1.61758
											1902	629.901	625.015	9.73211	5.22153
											1903	520.889	210.067	-2.04195	-2.52812
											1904	580.025	728.66	11.9331	8.78522
											1905	575.224	650.781	9.83371	6.68451
											1906	360.203	538.089	0.78323	9.39434
											1907	750.827	439.713	8.23264	-2.10125
											1908	582.91	482.385	5.19302	2.13891
											1909	119.621	380.097	-8.96205	10.2133
											1910	724.431	421.015	7.05908	-1.80887
											1911	556.174	729.82	11.2686	9.05123
											1912	915.888	494.357	14.3718	-5.08201
											1913	360.999	581.471	1.9808	10.1453
											1914	435.163	117.433	-6.84405	-3.15721
											1915	248.557	233.058	-9.18356	3.26193
											1916	381.147	858.651	8.8004	16.4489
											1917	579.46	954.008	16.0167	13.8304
											1918	631.964	577.23	8.76677	4.38233
											1919	482.783	257.798	-2.09917	-1.03799
											1920	148.873	442.569	-6.66865	11.4885
											1921	852.781	757.551	18.6467	2.73959
											1922	584.098	967.198	16.5754	14.1867
											1923	455.425	852.045	10.6179	14.6929
											1924	334.645	82.5528	-9.3613	-2.12482
											1925	765.561	569.734	11.8029	0.139019
											1926	390.729	975.503	11.8664	18.3844
											1927	340.633	760.429	5.37379	14.7998
											1928	736.017	313.927	5.18996	-5.34993
											1929	321.44	297.12	-5.51317	3.88757
											1930	136.452	794.938	0.794549	20.3049
											1931	552.52	900.579	14.6087	13.5161
											1932	293.473	122.165	-10.1699	-0.261364
											1933	901.294	684.074	17.8466	-0.688182
											1934	507.537	833.068	12.1922	12.9348
											1935	438.02	396.37	-0.0197643	4.39796
											1936	759.823	763.301	17.0617	4.72526
											1937	189.797	187.526	-10.7604	3.22074
											1938	465.228	183.806	-3.8179	-2.52817
											1939	740.646	770.395	16.1837	5.34286
											1940	872.31	239.474	5.85799	-10.2091
											1941	920.929	327.668	9.17033	-9.2456
											1942	925.931	743.766	20.2593	-0.229385
											1943	599.081	609.676	8.78269	5.82864
											1944	512.699	780.269	10.6363	11.6969
											1945	476.485	725.177	8.88568	11.106
											1946	574.59	487.687	5.12425	2.78159
											1947	488.536	341.141	-0.443415	1.16644
											1948	268.054	497.72	-2.68865	9.99083
											1949	107.352	704.085	-2.36604	19.1816
											1950	739.016	846.995	18.1497	7.55319
											1951	268.496	608.962	0.49596	12.9665
											1952	382.277	62.314	-8.03974	-3.90326
											1953	385.4	711.491	5.47117	12.2944
											1954	537.383	826.339	12.675	12.1599
											1955	873.403	819.171	20.78	3.38886
											1956	139.675	614.265	-2.82919	16.5267
											1957	886.477	772.602	20.035	1.80251
											1958	480.029	892.511	12.1332	14.7135
											1959	246.912	329.899	-6.82115	5.97597
											1960	307.476	463.362	-2.03014	8.53604
											1961	568.277	874.279	14.5448	12.0649
											1962	649.652	762.738	13.787	7.97093
											1963	792.937	374.821	7.85963	-5.18214
											1964	191.383	683.357	-0.070971	16.7325
											1965	381.299	147.825	-7.41409	-1.29767
											1966	530.539	839.566	13	12.6697
											1967	624.022	815.318	14.6397	9.47606
											1968	135.044	538.728	-5.01725	14.7366
											1969	543.399	440.444	3.28419	2.68185
											1970	596.34	395.539	3.84075	0.0570231
											1971	551.191	851.247	13.7755	12.0515
											1972	348.361	347.84	-3.84879	4.29015
											1973	428.095	962.428	12.3815	17.6006
											1974	374.864	820.026	7.58548	16.2835
											1975	477.895	304.908	-0.878386	0.388876
											1976	622.392	855.613	15.7605	10.3604
											1977	187.691	698.366	0.295551	17.4499
											1978	515.603	465.922	3.18502	3.54437
											1979	511.335	416.095	1.9929	3.06374
											1980	313.022	169.002	-8.69918	-0.015079
											1981	812.083	222.208	4.31241	-9.16494
											1982	466.185	485.827	2.04271	5.31751
											1983	512.933	575.176	5.83103	6.31269
											1984	825.372	862.565	20.8114	5.52551
											1985	235.961	287.939	-8.42731	5.17956
											1986	576.82	422.994	3.627	1.29618
											1987	857.989	355.145	8.33821	-7.11726
											1988	624.371	912.916	16.7794	11.8619
											1989	677.12	502.48	7.53392	0.717986
											1990	262.309	509.673	-2.36428	10.5971
											1991	551.034	273.708	-0.0975169	-2.05198
											1992	821.007	781.521	18.4852	3.7454
											1993	865.081	794.335	20.0325	2.77722
											1994	722.568	722.835	14.906	4.76328
[truncated: 1,005 more rows]

## Sheet: Figure 4
Figure 4a, 4b, 4c, 4d, 4e, 4f, 4g, 4h					Figure 4b	Neighborhood enrichemnt scores for reference and reconstructed positions for each paired cell types														Figure 4d>								Figure 4f	Moran's I for all genes calculated from reference and reconstructed positions					Biological data calculated from representative iterated reconstruction
Biological data calculated from representative iterated reconstruction																				Ripley'L values for all cell types				Biological data calculated from representative iterated reconstruction										Tonsil_post_iteration_reconstructions_synthetic_beads.csv
Tonsil_post_iteration_reconstructions_synthetic_beads.csv	Columns:	align_morph_recon_x_1	align_morph_recon_y_1		Reference																			Tonsil_post_iteration_reconstructions_synthetic_beads.csv										Columns:	align_morph_recon_x_1	align_morph_recon_y_1
Reference positions same as in 2a						B Germinal Center	B Memory	B Naïve	Follicular DC	Natural killer	CD4+ T	CD8+ T	Double-neg. T	T follicular helper	mDC	Myeloid	pDC	Plasma						Columns:	align_morph_recon_x_1	align_morph_recon_y_1
Gene expression data from :	https://singlecell.broadinstitute.org/single_cell/study/SCP2169/slide-tags-snrna-seq-on-human-tonsil				B Germinal Center	64.4711	-27.6338	-40.7003	3.23756	-13.032	-34.0727	-15.2256	-8.44874	16.2538	-14.5244	2.79117	-9.70985	10.1195										Reference						Reconstructed
					B Memory	-30.7303	14.8504	22.0542	-0.179064	4.675	2.78466	5.757	-0.445827	-8.91843	3.96024	-0.523389	1.93434	-5.27226		Reference				Reconstructed					I	pval_norm	var_norm	pval_norm_fdr_bh			I	pval_norm	var_norm	pval_norm_fdr_bh
					B Naïve	-43.2211	21.8145	44.721	-2.48387	-0.998478	-6.84946	5.62657	-0.392501	-9.55543	-2.35088	-2.62392	-2.8876	-11.3368		bins	node_type	Ripley's L		bins	node_type	Ripley's L		AC090125.1	0.537905	0	5.32409e-05	0		AC090125.1	0.524169	0	5.30146e-05	0
					Follicular DC	4.57058	-0.1786	-2.48578	0.421059	-2.64516	-3.21611	1.17714	-1.4824	1.88565	-1.79922	1.86932	-1.94761	-0.227669		0	B_germinal_center	0		0	B_germinal_center	0		RANBP1	0.510379	0	5.32409e-05	0		RANBP1	0.485037	0	5.30146e-05	0
					Natural killer	-14.4354	4.83697	-1.17942	-3.07293	8.19237	13.7197	2.95547	4.14552	-5.46454	4.30495	0.0424957	3.86929	-3.492		40.8163	B_germinal_center	22.8862		40.8163	B_germinal_center	21.4527		CCDC60	0.44418	0	5.32409e-05	0		CCDC60	0.439786	0	5.30146e-05	0
					CD4+ T	-36.6235	3.98394	-7.32865	-3.00232	15.5309	34.7241	10.6206	8.34077	-11.0318	16.9285	-1.45663	12.1452	-8.98257		81.6327	B_germinal_center	43.76		81.6327	B_germinal_center	38.9185		PRIMA1	0.425846	0	5.32409e-05	0		PRIMA1	0.414977	0	5.30146e-05	0
					CD8+ T	-17.1334	5.75736	6.45805	0.778802	3.11295	8.57553	4.75776	1.50712	-3.57276	4.31925	-0.656025	1.00061	-4.07158		122.449	B_germinal_center	63.287		122.449	B_germinal_center	56.1196		AL132633.1	0.420543	0	5.32409e-05	0		AL132633.1	0.411699	0	5.30146e-05	0
					Double-neg. T	-9.47834	0.19471	-0.282073	-0.906514	3.84576	9.38969	1.21804	7.32578	-1.77355	1.76129	1.04791	2.22037	-2.35834		163.265	B_germinal_center	81.7554		163.265	B_germinal_center	72.7544		MMP9	0.399089	0	5.32409e-05	0		MMP9	0.380716	0	5.30146e-05	0
					T follicular helper	18.4162	-8.688	-9.24295	0.996623	-5.35807	-12.0636	-3.28004	-1.81801	11.2063	-6.31801	-1.22104	-3.45349	6.1063		204.082	B_germinal_center	98.8522		204.082	B_germinal_center	88.2146		LTBP2	0.389999	0	5.32409e-05	0		DYNC1I1	0.380546	0	5.30146e-05	0
					mDC	-16.7739	4.74672	-1.12267	-1.98576	3.50708	17.5807	4.20073	-0.155292	-6.52927	6.97637	-0.3497	5.52918	-2.73504		244.898	B_germinal_center	115.217		244.898	B_germinal_center	102.388		CDON	0.383864	0	5.32409e-05	0		LTBP2	0.375298	0	5.30146e-05	0
					Myeloid	1.0935	-0.693177	-1.28399	2.50739	0.304654	-0.92327	-0.238086	0.103193	-1.56631	0.177039	0.318478	2.04617	0.0686258		285.714	B_germinal_center	130.232		285.714	B_germinal_center	115.916		DYNC1I1	0.381666	0	5.32409e-05	0		CDON	0.366654	0	5.30146e-05	0
					pDC	-11.0574	2.74013	-3.13936	-2.42197	4.17153	11.254	2.05509	1.09007	-3.26854	4.79424	2.00136	8.11787	-2.62806		326.531	B_germinal_center	143.965		326.531	B_germinal_center	128.469		KLF5	0.358367	0	5.32409e-05	0		KLF5	0.346017	0	5.30146e-05	0
					Plasma	12.5378	-4.71528	-9.81554	0.412198	-3.11888	-9.95762	-4.11935	-2.35129	5.27511	-3.03625	0.823421	-2.6433	12.9805		367.347	B_germinal_center	156.859		367.347	B_germinal_center	140.258		AC117377.1	0.33257	0	5.32409e-05	0		AC117377.1	0.331785	0	5.30146e-05	0
																				408.163	B_germinal_center	168.822		408.163	B_germinal_center	151.366		SAMSN1	0.312137	0	5.32409e-05	0		SAMSN1	0.296011	0	5.30146e-05	0
																				448.98	B_germinal_center	180.054		448.98	B_germinal_center	162.002		SLC14A1	0.295145	0	5.32409e-05	0		SLC14A1	0.284358	0	5.30146e-05	0
					Biological data calculated from representative iterated reconstruction															489.796	B_germinal_center	190.538		489.796	B_germinal_center	171.934		AC021504.1	0.255529	0	5.32409e-05	0		AC021504.1	0.239282	0	5.30146e-05	0
					Tonsil_post_iteration_reconstructions_synthetic_beads.csv															530.612	B_germinal_center	200.136		530.612	B_germinal_center	181.411		CBLN2	0.249784	0	5.32409e-05	0		SMIM41	0.239252	0	5.30146e-05	0
					Columns:	align_morph_recon_x_1	align_morph_recon_y_1													571.429	B_germinal_center	209.21		571.429	B_germinal_center	190.294		BMP6	0.24576	0	5.32409e-05	0		CBLN2	0.23581	0	5.30146e-05	0
																				612.245	B_germinal_center	217.911		612.245	B_germinal_center	198.756		SMIM41	0.241642	0	5.32409e-05	0		COL15A1	0.230453	0	5.30146e-05	0
					Reconstructed															653.061	B_germinal_center	226.298		653.061	B_germinal_center	206.723		AP001341.1	0.239833	0	5.32409e-05	0		AP001341.1	0.228263	0	5.30146e-05	0
						B Germinal Center	B Memory	B Naïve	Follicular DC	Natural killer	CD4+ T	CD8+ T	Double-neg. T	T follicular helper	mDC	Myeloid	pDC	Plasma		693.878	B_germinal_center	234.48		693.878	B_germinal_center	214.516		PZP	0.239791	0	5.32409e-05	0		BMP6	0.22477	0	5.30146e-05	0
					B Germinal Center	61.1056	-25.5496	-37.0819	3.37461	-13.4643	-33.4873	-15.1845	-8.60151	13.9683	-14.8807	2.61301	-8.46018	10.1387		734.694	B_germinal_center	242.366		734.694	B_germinal_center	222.14		SLC5A4	0.235963	0	5.32409e-05	0		PZP	0.224619	0	5.30146e-05	0
					B Memory	-28.6626	14.0195	20.8549	-1.67413	3.97249	3.75372	4.84172	1.26555	-8.11868	1.84614	-0.488817	2.83763	-6.19612		775.51	B_germinal_center	250.435		775.51	B_germinal_center	229.553		CCL2	0.23007	0	5.32409e-05	0		SLC5A4	0.223113	0	5.30146e-05	0
					B Naïve	-39.9846	19.7288	41.0374	-2.0107	0.0150596	-6.00059	6.98679	0.907973	-9.12219	-3.04883	-3.2334	-3.38461	-10.9649		816.327	B_germinal_center	258.593		816.327	B_germinal_center	236.924		AP001972.4	0.226011	0	5.32409e-05	0		AP001972.4	0.218821	0	5.30146e-05	0
					Follicular DC	3.68444	-1.95526	-1.82924	0.410014	-2.75327	-2.694	1.34129	-1.78495	1.79222	-2.013	3.23484	-0.441115	1.34693		857.143	B_germinal_center	266.765		857.143	B_germinal_center	244.28		COL15A1	0.21924	0	5.32409e-05	0		CCL2	0.206176	0	5.30146e-05	0
					Natural killer	-14.8377	5.22233	-0.190953	-2.10883	6.8098	14.1109	2.49117	4.1498	-5.24604	3.56948	-0.381359	1.11004	-2.38308		897.959	B_germinal_center	274.978		897.959	B_germinal_center	251.553		AC011824.2	0.216795	0	5.32409e-05	0		CRTAC1	0.201629	0	5.30146e-05	0
					CD4+ T	-35.4675	2.64047	-5.94661	-3.01805	13.7559	32.9188	11.0702	7.78816	-10.8098	16.4804	0.290247	10.7296	-9.67018		938.776	B_germinal_center	283.039		938.776	B_germinal_center	258.653		GFRA1	0.214514	0	5.32409e-05	0		CYP19A1	0.199594	0	5.30146e-05	0
					CD8+ T	-16.8103	4.89944	7.22836	0.492796	2.65888	9.24341	4.50522	1.18958	-3.63487	4.03762	-0.0535661	0.226944	-4.59054		979.592	B_germinal_center	291.256		979.592	B_germinal_center	265.768		AL691420.1	0.209728	0	5.32409e-05	0		AC011824.2	0.199451	0	5.30146e-05	0
					Double-neg. T	-9.66299	1.29469	0.709245	-2.35793	4.59913	7.61851	4.11523	3.09302	-2.11741	0.693476	1.52202	2.93643	-2.46391		1020.41	B_germinal_center	299.382		1020.41	B_germinal_center	272.882		CRTAC1	0.207436	0	5.32409e-05	0		GFRA1	0.198935	0	5.30146e-05	0
					T follicular helper	18.12	-8.07737	-10.2182	1.84779	-5.24217	-11.6912	-4.36784	-1.85548	11.7866	-5.78843	-0.668609	-4.17283	5.80682		1061.22	B_germinal_center	307.455		1061.22	B_germinal_center	279.948		CYP19A1	0.205928	0	5.32409e-05	0		AL691420.1	0.190727	0	5.30146e-05	0
					mDC	-15.8624	2.01747	-1.28993	-0.608748	3.36121	17.2037	5.33533	-0.547366	-5.36036	7.84095	0.507839	3.02566	-3.5706		1102.04	B_germinal_center	315.277		1102.04	B_germinal_center	286.853		GNAO1	0.200459	0	5.32409e-05	0		GNAO1	0.187344	0	5.30146e-05	0
					Myeloid	1.80139	0.217296	-3.35076	3.10278	-1.06895	-0.405126	0.155896	1.04211	-1.46634	0.500848	-0.0839215	2.85625	-0.564162		1142.86	B_germinal_center	323.027		1142.86	B_germinal_center	293.682		LMO2	0.195739	0	5.32409e-05	0		LMO2	0.184631	0	5.30146e-05	0
					pDC	-9.52789	2.57935	-2.80522	-1.14806	1.97877	10.9168	1.30928	2.92704	-3.71212	4.17722	2.43344	5.67167	-2.52266		1183.67	B_germinal_center	330.581		1183.67	B_germinal_center	300.613		GNAL	0.193655	0	5.32409e-05	0		GNAL	0.183257	0	5.30146e-05	0
					Plasma	11.7057	-4.82007	-9.96245	1.42824	-3.67984	-9.80008	-3.22255	-2.98409	5.51727	-3.75502	0.211077	-2.47706	13.3384		1224.49	B_germinal_center	337.901		1224.49	B_germinal_center	307.454		DST	0.193554	0	5.32409e-05	0		SNAP91	0.177096	0	5.30146e-05	0
					Plasma	11.7057	-4.82007	-9.96245	1.42824	-3.67984	-9.80008	-3.22255	-2.98409	5.51727	-3.75502	0.211077	-2.47706	13.3384		1265.31	B_germinal_center	344.892		1265.31	B_germinal_center	314.247		CCDC171	0.190762	0	5.32409e-05	0		BMP7	0.175741	0	5.30146e-05	0
																				1306.12	B_germinal_center	351.68		1306.12	B_germinal_center	320.775		SORCS1	0.190034	0	5.32409e-05	0		AC022101.1	0.175693	0	5.30146e-05	0
					Figure 4c															1346.94	B_germinal_center	358.423		1346.94	B_germinal_center	327.122		SNAP91	0.183872	0	5.32409e-05	0		DST	0.174598	0	5.30146e-05	0
					Co-occurence probability scores for all cell types to all other cells types					Biological data calculated from representative iterated reconstruction										1387.76	B_germinal_center	364.799		1387.76	B_germinal_center	333.34		AC022101.1	0.1834	0	5.32409e-05	0		CCDC171	0.170097	0	5.30146e-05	0
										Tonsil_post_iteration_reconstructions_synthetic_beads.csv										1428.57	B_germinal_center	371.024		1428.57	B_germinal_center	339.207		KDM2B	0.182006	0	5.32409e-05	0		SORCS1	0.169624	0	5.30146e-05	0
										Columns:	align_morph_recon_x_1	align_morph_recon_y_1								1469.39	B_germinal_center	376.922		1469.39	B_germinal_center	344.98		AP005262.2	0.179765	0	5.32409e-05	0		AP005262.2	0.168731	0	5.30146e-05	0
																				1510.2	B_germinal_center	382.48		1510.2	B_germinal_center	350.586		BMP7	0.178437	0	5.32409e-05	0		KDM2B	0.16587	0	5.30146e-05	0
					Reference					Reconstructed										1551.02	B_germinal_center	387.795		1551.02	B_germinal_center	355.99		ANXA2	0.176823	0	5.32409e-05	0		MS4A15	0.164956	0	5.30146e-05	0
																				1591.84	B_germinal_center	392.714		1591.84	B_germinal_center	361.322		OSTN	0.172292	0	5.32409e-05	0		IFNG-AS1	0.164207	0	5.30146e-05	0
					node_type	probability	distance	origin		node_type	probability	distance	origin							1632.65	B_germinal_center	397.338		1632.65	B_germinal_center	366.711		OPRM1	0.171326	0	5.32409e-05	0		LINC02315	0.163215	0	5.30146e-05	0
					B_germinal_center	1.50023	278.982	B_germinal_center		B_germinal_center	1.92714	94.4398	B_germinal_center							1673.47	B_germinal_center	401.773		1673.47	B_germinal_center	371.971		MS4A15	0.17012	0	5.32409e-05	0		VAT1L	0.162495	0	5.30146e-05	0
					B_germinal_center	1.47318	303.966	B_germinal_center		B_germinal_center	1.86768	120.655	B_germinal_center							1714.29	B_germinal_center	406.05		1714.29	B_germinal_center	377.091		MTUS2	0.169939	0	5.32409e-05	0		ANXA2	0.160572	0	5.30146e-05	0
					B_germinal_center	1.44806	328.95	B_germinal_center		B_germinal_center	1.81404	146.869	B_germinal_center							1755.1	B_germinal_center	410.221		1755.1	B_germinal_center	382.054		AC104041.1	0.169324	0	5.32409e-05	0		AC073878.1	0.160554	0	5.30146e-05	0
					B_germinal_center	1.42246	353.934	B_germinal_center		B_germinal_center	1.76042	173.084	B_germinal_center							1795.92	B_germinal_center	414.216		1795.92	B_germinal_center	386.825		MFAP4	0.168211	0	5.32409e-05	0		OPRM1	0.159939	0	5.30146e-05	0
					B_germinal_center	1.39806	378.918	B_germinal_center		B_germinal_center	1.7116	199.299	B_germinal_center							1836.73	B_germinal_center	418.068		1836.73	B_germinal_center	391.44		IFNG-AS1	0.167352	0	5.32409e-05	0		ITSN1	0.15988	0	5.30146e-05	0
					B_germinal_center	1.37473	403.903	B_germinal_center		B_germinal_center	1.66918	225.514	B_germinal_center							1877.55	B_germinal_center	421.767		1877.55	B_germinal_center	395.865		ADGRL3	0.166412	0	5.32409e-05	0		RGS9	0.159024	0	5.30146e-05	0
					B_germinal_center	1.35158	428.887	B_germinal_center		B_germinal_center	1.63129	251.729	B_germinal_center							1918.37	B_germinal_center	425.35		1918.37	B_germinal_center	400.133		CPXM2	0.16573	0	5.32409e-05	0		MFAP4	0.158612	0	5.30146e-05	0
					B_germinal_center	1.3301	453.871	B_germinal_center		B_germinal_center	1.5959	277.943	B_germinal_center							1959.18	B_germinal_center	428.85		1959.18	B_germinal_center	404.159		LINC02315	0.165144	0	5.32409e-05	0		GRIA4	0.158414	0	5.30146e-05	0
					B_germinal_center	1.30969	478.855	B_germinal_center		B_germinal_center	1.56185	304.158	B_germinal_center							2000	B_germinal_center	432.208		2000	B_germinal_center	407.94		DYNC2H1	0.164986	0	5.32409e-05	0		HS3ST2	0.157517	0	5.30146e-05	0
					B_germinal_center	1.28907	503.839	B_germinal_center		B_germinal_center	1.5324	330.373	B_germinal_center							0	B_memory	0		0	B_memory	0		FCN1	0.164895	0	5.32409e-05	0		AC119150.1	0.155666	0	5.30146e-05	0
					B_germinal_center	1.26926	528.824	B_germinal_center		B_germinal_center	1.50372	356.588	B_germinal_center							40.8163	B_memory	5.86947		40.8163	B_memory	6.25899		AC073878.1	0.163645	0	5.32409e-05	0		CPXM2	0.155306	0	5.30146e-05	0
					B_germinal_center	1.25127	553.808	B_germinal_center		B_germinal_center	1.47737	382.803	B_germinal_center							81.6327	B_memory	11.4701		81.6327	B_memory	11.0824		PCLAF	0.16349	0	5.32409e-05	0		PCLAF	0.155209	0	5.30146e-05	0
					B_germinal_center	1.23361	578.792	B_germinal_center		B_germinal_center	1.45164	409.017	B_germinal_center							122.449	B_memory	16.4519		122.449	B_memory	15.484		AC119150.1	0.163469	0	5.32409e-05	0		DYNC2H1	0.154899	0	5.30146e-05	0
					B_germinal_center	1.21788	603.776	B_germinal_center		B_germinal_center	1.42738	435.232	B_germinal_center							163.265	B_memory	20.8221		163.265	B_memory	20.0143		ITSN1	0.163173	0	5.32409e-05	0		AC104041.1	0.152832	0	5.30146e-05	0
					B_germinal_center	1.20374	628.76	B_germinal_center		B_germinal_center	1.4038	461.447	B_germinal_center							204.082	B_memory	25.027		204.082	B_memory	24.1169		SLC25A48	0.162798	0	5.32409e-05	0		LINC01500	0.150313	0	5.30146e-05	0
					B_germinal_center	1.19082	653.745	B_germinal_center		B_germinal_center	1.3799	487.662	B_germinal_center							244.898	B_memory	29.0311		244.898	B_memory	28.2442		AC079760.1	0.162666	0	5.32409e-05	0		TNFSF13B	0.14911	0	5.30146e-05	0
					B_germinal_center	1.17903	678.729	B_germinal_center		B_germinal_center	1.3566	513.876	B_germinal_center							285.714	B_memory	32.7493		285.714	B_memory	32.2411		RGS9	0.16266	0	5.32409e-05	0		FCN1	0.14826	0	5.30146e-05	0
					B_germinal_center	1.16739	703.713	B_germinal_center		B_germinal_center	1.3348	540.091	B_germinal_center							326.531	B_memory	36.4503		326.531	B_memory	36.31		LINC02616	0.162549	0	5.32409e-05	0		SLC25A48	0.147184	0	5.30146e-05	0
					B_germinal_center	1.15712	728.697	B_germinal_center		B_germinal_center	1.31349	566.306	B_germinal_center							367.347	B_memory	39.9098		367.347	B_memory	40.2016		SPINK5	0.161106	0	5.32409e-05	0		VPREB1	0.146057	0	5.30146e-05	0
					B_germinal_center	1.14807	753.681	B_germinal_center		B_germinal_center	1.29314	592.521	B_germinal_center							408.163	B_memory	43.2805		408.163	B_memory	43.9884		VPREB1	0.161032	0	5.32409e-05	0		FPR1	0.14502	0	5.30146e-05	0
					B_germinal_center	1.14048	778.665	B_germinal_center		B_germinal_center	1.274	618.736	B_germinal_center							448.98	B_memory	46.6209		448.98	B_memory	47.489		HS3ST2	0.160749	0	5.32409e-05	0		LINC02112	0.143079	0	5.30146e-05	0
					B_germinal_center	1.13342	803.65	B_germinal_center		B_germinal_center	1.25601	644.95	B_germinal_center							489.796	B_memory	49.7244		489.796	B_memory	50.7348		TNFSF13B	0.158832	0	5.32409e-05	0		AC097511.1	0.142105	0	5.30146e-05	0
					B_germinal_center	1.12805	828.634	B_germinal_center		B_germinal_center	1.23858	671.165	B_germinal_center							530.612	B_memory	52.942		530.612	B_memory	53.9434		LINC01500	0.155853	0	5.32409e-05	0		PID1	0.141581	0	5.30146e-05	0
					B_germinal_center	1.12328	853.618	B_germinal_center		B_germinal_center	1.22269	697.38	B_germinal_center							571.429	B_memory	56.0642		571.429	B_memory	56.9292		GRIA4	0.155222	0	5.32409e-05	0		AC079760.1	0.140766	0	5.30146e-05	0
					B_germinal_center	1.11985	878.602	B_germinal_center		B_germinal_center	1.20819	723.595	B_germinal_center							612.245	B_memory	58.9565		612.245	B_memory	59.7768		FPR1	0.154922	0	5.32409e-05	0		MTUS2	0.139118	0	5.30146e-05	0
					B_germinal_center	1.11689	903.587	B_germinal_center		B_germinal_center	1.19543	749.81	B_germinal_center							653.061	B_memory	61.8565		653.061	B_memory	62.6002		VAT1L	0.154509	0	5.32409e-05	0		LINC02616	0.137747	0	5.30146e-05	0
					B_germinal_center	1.11414	928.571	B_germinal_center		B_germinal_center	1.18361	776.024	B_germinal_center							693.878	B_memory	64.6687		693.878	B_memory	65.3458		CEMIP	0.153816	0	5.32409e-05	0		CEMIP	0.13769	0	5.30146e-05	0
					B_germinal_center	1.11204	953.555	B_germinal_center		B_germinal_center	1.17269	802.239	B_germinal_center							734.694	B_memory	67.4755		734.694	B_memory	67.9891		LINC02112	0.150015	0	5.32409e-05	0		SPINK5	0.137049	0	5.30146e-05	0
					B_germinal_center	1.11039	978.539	B_germinal_center		B_germinal_center	1.16278	828.454	B_germinal_center							775.51	B_memory	70.1432		775.51	B_memory	70.516		PID1	0.149492	0	5.32409e-05	0		PTPRT	0.131258	0	5.30146e-05	0
					B_germinal_center	1.10845	1003.52	B_germinal_center		B_germinal_center	1.15379	854.669	B_germinal_center							816.327	B_memory	72.6666		816.327	B_memory	72.9442		PPM1E	0.149082	0	5.32409e-05	0		PPM1E	0.130922	0	5.30146e-05	0
					B_germinal_center	1.10721	1028.51	B_germinal_center		B_germinal_center	1.14548	880.884	B_germinal_center							857.143	B_memory	75.1624		857.143	B_memory	75.2198		PXDNL	0.1475	0	5.32409e-05	0		IGSF9B	0.130322	0	5.30146e-05	0
					B_germinal_center	1.10576	1053.49	B_germinal_center		B_germinal_center	1.1383	907.098	B_germinal_center							897.959	B_memory	77.6139		897.959	B_memory	77.4916		MARCKS	0.147492	0	5.32409e-05	0		MARCKS	0.127314	0	5.30146e-05	0
					B_germinal_center	1.10412	1078.48	B_germinal_center		B_germinal_center	1.13179	933.313	B_germinal_center							938.776	B_memory	80.0513		938.776	B_memory	79.5804		PTPRT	0.146547	0	5.32409e-05	0		RNF150	0.127054	0	5.30146e-05	0
					B_germinal_center	1.10218	1103.46	B_germinal_center		B_germinal_center	1.12601	959.528	B_germinal_center							979.592	B_memory	82.419		979.592	B_memory	81.6677		AL035446.2	0.144159	0	5.32409e-05	0		AL035446.2	0.126581	0	5.30146e-05	0
					B_germinal_center	1.10034	1128.44	B_germinal_center		B_germinal_center	1.12083	985.743	B_germinal_center							1020.41	B_memory	84.6576		1020.41	B_memory	83.7698		RNF150	0.14166	0	5.32409e-05	0		COL14A1	0.125897	0	5.30146e-05	0
					B_germinal_center	1.09811	1153.43	B_germinal_center		B_germinal_center	1.11636	1011.96	B_germinal_center							1061.22	B_memory	86.7928		1061.22	B_memory	85.7071		IGSF9B	0.141413	0	5.32409e-05	0		TAFA2	0.123556	0	5.30146e-05	0
					B_germinal_center	1.09565	1178.41	B_germinal_center		B_germinal_center	1.11235	1038.17	B_germinal_center							1102.04	B_memory	88.8628		1102.04	B_memory	87.595		COL14A1	0.13893	0	5.32409e-05	0		AC008742.1	0.120299	0	5.30146e-05	0
					B_germinal_center	1.09331	1203.4	B_germinal_center		B_germinal_center	1.10885	1064.39	B_germinal_center							1142.86	B_memory	90.9537		1142.86	B_memory	89.3107		AC097511.1	0.138239	0	5.32409e-05	0		CD68	0.119654	0	5.30146e-05	0
					B_germinal_center	1.09021	1228.38	B_germinal_center		B_germinal_center	1.10496	1090.6	B_germinal_center							1183.67	B_memory	92.8296		1183.67	B_memory	90.996		CD68	0.137605	0	5.32409e-05	0		CHGB	0.118115	0	5.30146e-05	0
					B_germinal_center	1.08714	1253.37	B_germinal_center		B_germinal_center	1.10139	1116.82	B_germinal_center							1224.49	B_memory	94.7432		1224.49	B_memory	92.6582		TAFA2	0.137426	0	5.32409e-05	0		FAM241A	0.116679	0	5.30146e-05	0
					B_germinal_center	1.0835	1278.35	B_germinal_center		B_germinal_center	1.09841	1143.03	B_germinal_center							1265.31	B_memory	96.5146		1265.31	B_memory	94.1788		FAM241A	0.134657	0	5.32409e-05	0		AC105411.1	0.115344	0	5.30146e-05	0
					B_germinal_center	1.08028	1303.33	B_germinal_center		B_germinal_center	1.09583	1169.25	B_germinal_center							1306.12	B_memory	98.2725		1306.12	B_memory	95.7754		NECTIN3	0.132203	0	5.32409e-05	0		MT-ND6	0.115276	0	5.30146e-05	0
					B_germinal_center	1.07706	1328.32	B_germinal_center		B_germinal_center	1.09291	1195.46	B_germinal_center							1346.94	B_memory	99.984		1346.94	B_memory	97.2352		AC008742.1	0.13026	0	5.32409e-05	0		ENOX1	0.114462	0	5.30146e-05	0
					B_germinal_center	1.07371	1353.3	B_germinal_center		B_germinal_center	1.08965	1221.68	B_germinal_center							1387.76	B_memory	101.616		1387.76	B_memory	98.575		LINC00511	0.126911	0	5.32409e-05	0		COL12A1	0.113334	0	5.30146e-05	0
					B_germinal_center	1.0702	1378.29	B_germinal_center		B_germinal_center	1.0863	1247.89	B_germinal_center							1428.57	B_memory	103.042		1428.57	B_memory	99.8797		MT-ND6	0.12421	0	5.32409e-05	0		GABRA5	0.113185	0	5.30146e-05	0
					B_germinal_center	1.06718	1403.27	B_germinal_center		B_germinal_center	1.08307	1274.11	B_germinal_center							1469.39	B_memory	104.461		1469.39	B_memory	101.223		CHGB	0.12392	0	5.32409e-05	0		NECTIN3	0.112529	0	5.30146e-05	0
					B_germinal_center	1.06387	1428.25	B_germinal_center		B_germinal_center	1.07968	1300.32	B_germinal_center							1510.2	B_memory	105.866		1510.2	B_memory	102.482		LINC01310	0.123014	0	5.32409e-05	0		MSRB3	0.112521	0	5.30146e-05	0
					B_germinal_center	1.06048	1453.24	B_germinal_center		B_germinal_center	1.07593	1326.53	B_germinal_center							1551.02	B_memory	107.246		1551.02	B_memory	103.737		MSRB3	0.122369	0	5.32409e-05	0		LINC00511	0.112194	0	5.30146e-05	0
					B_germinal_center	1.05716	1478.22	B_germinal_center		B_germinal_center	1.07218	1352.75	B_germinal_center							1591.84	B_memory	108.613		1591.84	B_memory	104.998		TOX3	0.119953	0	5.32409e-05	0		RUNX2	0.110809	0	5.30146e-05	0
					B_memory	0.510193	278.982	B_germinal_center		B_memory	0.314935	94.4398	B_germinal_center							1632.65	B_memory	109.961		1632.65	B_memory	106.185		BCL11B	0.119654	0	5.32409e-05	0		IGHV3-21	0.10994	0	5.30146e-05	0
					B_memory	0.532203	303.966	B_germinal_center		B_memory	0.352823	120.655	B_germinal_center							1673.47	B_memory	111.276		1673.47	B_memory	107.293		SHISA6	0.11926	0	5.32409e-05	0		TOX3	0.108999	0	5.30146e-05	0
					B_memory	0.553194	328.95	B_germinal_center		B_memory	0.383547	146.869	B_germinal_center							1714.29	B_memory	112.532		1714.29	B_memory	108.358		AC105411.1	0.118946	0	5.32409e-05	0		BCL11B	0.105659	0	5.30146e-05	0
					B_memory	0.57318	353.934	B_germinal_center		B_memory	0.412595	173.084	B_germinal_center							1755.1	B_memory	113.725		1755.1	B_memory	109.359		GABRA5	0.118173	0	5.32409e-05	0		AC005307.1	0.105325	0	5.30146e-05	0
					B_memory	0.594364	378.918	B_germinal_center		B_memory	0.44429	199.299	B_germinal_center							1795.92	B_memory	114.822		1795.92	B_memory	110.421		LINC01197	0.117745	0	5.32409e-05	0		DEPDC1B	0.105227	0	5.30146e-05	0
					B_memory	0.614368	403.903	B_germinal_center		B_memory	0.472078	225.514	B_germinal_center							1836.73	B_memory	115.925		1836.73	B_memory	111.442		ENOX1	0.117643	0	5.32409e-05	0		AC007923.4	0.104491	0	5.30146e-05	0
					B_memory	0.633413	428.887	B_germinal_center		B_memory	0.493028	251.729	B_germinal_center							1877.55	B_memory	116.974		1877.55	B_memory	112.42		AC002480.2	0.11722	0	5.32409e-05	0		AC008825.1	0.104435	0	5.30146e-05	0
					B_memory	0.651491	453.871	B_germinal_center		B_memory	0.513634	277.943	B_germinal_center							1918.37	B_memory	117.957		1918.37	B_memory	113.315		IGHV3-21	0.116673	0	5.32409e-05	0		MIR924HG	0.104406	0	5.30146e-05	0
					B_memory	0.669826	478.855	B_germinal_center		B_memory	0.533316	304.158	B_germinal_center							1959.18	B_memory	118.95		1959.18	B_memory	114.212		MIR924HG	0.114634	0	5.32409e-05	0		SPIRE1	0.103792	0	5.30146e-05	0
					B_memory	0.68804	503.839	B_germinal_center		B_memory	0.549371	330.373	B_germinal_center							2000	B_memory	119.82		2000	B_memory	115.051		PCP4	0.11322	0	5.32409e-05	0		CLEC10A	0.103693	0	5.30146e-05	0
					B_memory	0.704422	528.824	B_germinal_center		B_memory	0.564928	356.588	B_germinal_center							0	B_naive	0		0	B_naive	0		ELL2	0.112094	0	5.32409e-05	0		RBMS3-AS2	0.1026	0	5.30146e-05	0
					B_memory	0.720243	553.808	B_germinal_center		B_memory	0.581514	382.803	B_germinal_center							40.8163	B_naive	14.4359		40.8163	B_naive	14.6445		COL12A1	0.110724	0	5.32409e-05	0		IL18	0.102175	0	5.30146e-05	0
					B_memory	0.735703	578.792	B_germinal_center		B_memory	0.597755	409.017	B_germinal_center							81.6327	B_naive	27.0467		81.6327	B_naive	25.543		AC007923.4	0.110589	0	5.32409e-05	0		SHISA6	0.101882	0	5.30146e-05	0
					B_memory	0.750348	603.776	B_germinal_center		B_memory	0.612448	435.232	B_germinal_center							122.449	B_naive	38.1886		122.449	B_naive	35.9502		RBMS3-AS2	0.11007	0	5.32409e-05	0		AC002480.2	0.101724	0	5.30146e-05	0
					B_memory	0.763111	628.76	B_germinal_center		B_memory	0.628216	461.447	B_germinal_center							163.265	B_naive	48.5269		163.265	B_naive	46.1077		AC008825.1	0.109692	0	5.32409e-05	0		LINC01197	0.100455	0	5.30146e-05	0
					B_memory	0.774822	653.745	B_germinal_center		B_memory	0.644165	487.662	B_germinal_center							204.082	B_naive	58.0331		204.082	B_naive	55.4818		CLEC10A	0.109372	0	5.32409e-05	0		UBE2C	0.0998329	0	5.30146e-05	0
					B_memory	0.785185	678.729	B_germinal_center		B_memory	0.660977	513.876	B_germinal_center							244.898	B_naive	66.8211		244.898	B_naive	64.4922		SPIRE1	0.107854	0	5.32409e-05	0		LINC01695	0.0986869	0	5.30146e-05	0
					B_memory	0.794915	703.713	B_germinal_center		B_memory	0.677364	540.091	B_germinal_center							285.714	B_naive	74.9025		285.714	B_naive	72.5763		RUNX2	0.107815	0	5.32409e-05	0		GNA14	0.097654	0	5.30146e-05	0
					B_memory	0.803837	728.697	B_germinal_center		B_memory	0.693169	566.306	B_germinal_center							326.531	B_naive	82.6175		326.531	B_naive	80.2737		AC104809.2	0.107704	0	5.32409e-05	0		CSF1	0.0966952	0	5.30146e-05	0
					B_memory	0.812022	753.681	B_germinal_center		B_memory	0.709911	592.521	B_germinal_center							367.347	B_naive	89.6189		367.347	B_naive	87.6453		AC005307.1	0.107244	0	5.32409e-05	0		AC243964.3	0.0958482	0	5.30146e-05	0
					B_memory	0.818741	778.665	B_germinal_center		B_memory	0.726301	618.736	B_germinal_center							408.163	B_naive	96.1725		408.163	B_naive	94.7107		RBFOX1	0.106667	0	5.32409e-05	0		NFIB	0.0958426	0	5.30146e-05	0
					B_memory	0.825437	803.65	B_germinal_center		B_memory	0.741183	644.95	B_germinal_center							448.98	B_naive	102.385		448.98	B_naive	101.226		CSF1	0.105503	0	5.32409e-05	0		AP003049.2	0.0957434	0	5.30146e-05	0
					B_memory	0.831187	828.634	B_germinal_center		B_memory	0.755894	671.165	B_germinal_center							489.796	B_naive	108.286		489.796	B_naive	107.477		UBE2C	0.104942	0	5.32409e-05	0		AL589787.1	0.0949435	0	5.30146e-05	0
					B_memory	0.837058	853.618	B_germinal_center		B_memory	0.769063	697.38	B_germinal_center							530.612	B_naive	113.819		530.612	B_naive	113.457		LINC01695	0.103996	0	5.32409e-05	0		ITGB8	0.0949088	0	5.30146e-05	0
					B_memory	0.842913	878.602	B_germinal_center		B_memory	0.781442	723.595	B_germinal_center							571.429	B_naive	119.061		571.429	B_naive	118.892		NT5DC4	0.103906	0	5.32409e-05	0		TOP2A	0.0940057	0	5.30146e-05	0
					B_memory	0.847879	903.587	B_germinal_center		B_memory	0.792839	749.81	B_germinal_center							612.245	B_naive	124.081		612.245	B_naive	124.083		GNA14	0.103607	0	5.32409e-05	0		PCP4	0.0937686	0	5.30146e-05	0
					B_memory	0.852909	928.571	B_germinal_center		B_memory	0.803101	776.024	B_germinal_center							653.061	B_naive	128.988		653.061	B_naive	128.996		AP003049.2	0.102945	0	5.32409e-05	0		ELL2	0.0929163	0	5.30146e-05	0
					B_memory	0.857374	953.555	B_germinal_center		B_memory	0.813431	802.239	B_germinal_center							693.878	B_naive	133.687		693.878	B_naive	133.758		EXOC3L4	0.101531	0	5.32409e-05	0		RBFOX1	0.0928557	0	5.30146e-05	0
					B_memory	0.861102	978.539	B_germinal_center		B_memory	0.822455	828.454	B_germinal_center							734.694	B_naive	138.112		734.694	B_naive	138.2		APOC1	0.101077	0	5.32409e-05	0		SUSD5	0.0928256	0	5.30146e-05	0
					B_memory	0.86528	1003.52	B_germinal_center		B_memory	0.831439	854.669	B_germinal_center							775.51	B_naive	142.344		775.51	B_naive	142.588		AL589787.1	0.100314	0	5.32409e-05	0		APOC1	0.0913033	0	5.30146e-05	0
					B_memory	0.869125	1028.51	B_germinal_center		B_memory	0.839838	880.884	B_germinal_center							816.327	B_naive	146.442		816.327	B_naive	146.95		DEPDC1B	0.0999381	0	5.32409e-05	0		MMP14	0.0901171	0	5.30146e-05	0
					B_memory	0.873032	1053.49	B_germinal_center		B_memory	0.847095	907.098	B_germinal_center							857.143	B_naive	150.507		857.143	B_naive	150.991		NFIB	0.099401	0	5.32409e-05	0		HELLS	0.0899032	0	5.30146e-05	0
					B_memory	0.876745	1078.48	B_germinal_center		B_memory	0.853988	933.313	B_germinal_center							897.959	B_naive	154.583		897.959	B_naive	154.844		RTN1	0.0992833	0	5.32409e-05	0		CHL1	0.0896816	0	5.30146e-05	0
					B_memory	0.881196	1103.46	B_germinal_center		B_memory	0.860618	959.528	B_germinal_center							938.776	B_naive	158.756		938.776	B_naive	158.858		HELLS	0.0992713	0	5.32409e-05	0		MEOX2	0.088843	0	5.30146e-05	0
					B_memory	0.885099	1128.44	B_germinal_center		B_memory	0.866147	985.743	B_germinal_center							979.592	B_naive	162.99		979.592	B_naive	162.702		AL163541.1	0.0978802	0	5.32409e-05	0		AC138305.1	0.0883395	0	5.30146e-05	0
					B_memory	0.888942	1153.43	B_germinal_center		B_memory	0.871595	1011.96	B_germinal_center							1020.41	B_naive	167.092		1020.41	B_naive	166.451		MMP14	0.097798	0	5.32409e-05	0		CLDN1	0.0883315	0	5.30146e-05	0
					B_memory	0.893298	1178.41	B_germinal_center		B_memory	0.876582	1038.17	B_germinal_center							1061.22	B_naive	171.133		1061.22	B_naive	170.173		TMEM232	0.097326	0	5.32409e-05	0		CHST8	0.0880143	0	5.30146e-05	0
					B_memory	0.897281	1203.4	B_germinal_center		B_memory	0.881115	1064.39	B_germinal_center							1102.04	B_naive	175.071		1102.04	B_naive	173.893		AP002989.1	0.0972148	0	5.32409e-05	0		RNF217	0.0878095	0	5.30146e-05	0
					B_memory	0.901237	1228.38	B_germinal_center		B_memory	0.886823	1090.6	B_germinal_center							1142.86	B_naive	178.965		1142.86	B_naive	177.32		SUSD5	0.0967219	0	5.32409e-05	0		C1R	0.0878024	0	5.30146e-05	0
					B_memory	0.90534	1253.37	B_germinal_center		B_memory	0.89229	1116.82	B_germinal_center							1183.67	B_naive	182.708		1183.67	B_naive	180.588		RNF217	0.095285	0	5.32409e-05	0		ADGRL3	0.0877713	0	5.30146e-05	0
					B_memory	0.910168	1278.35	B_germinal_center		B_memory	0.896883	1143.03	B_germinal_center							1224.49	B_naive	186.34		1224.49	B_naive	183.635		CHST8	0.0950325	0	5.32409e-05	0		EXOC3L4	0.0868624	0	5.30146e-05	0
					B_memory	0.914298	1303.33	B_germinal_center		B_memory	0.900928	1169.25	B_germinal_center							1265.31	B_naive	189.8		1265.31	B_naive	186.496		LINC01374	0.0947185	0	5.32409e-05	0		MASP1	0.0861091	0	5.30146e-05	0
					B_memory	0.91814	1328.32	B_germinal_center		B_memory	0.905387	1195.46	B_germinal_center							1306.12	B_naive	193.123		1306.12	B_naive	189.329		AC243964.3	0.0944101	0	5.32409e-05	0		TMEM232	0.0860623	0	5.30146e-05	0
					B_memory	0.921881	1353.3	B_germinal_center		B_memory	0.909655	1221.68	B_germinal_center							1346.94	B_naive	196.268		1346.94	B_naive	191.962		TOP2A	0.0939927	0	5.32409e-05	0		AP002989.1	0.0859678	0	5.30146e-05	0
					B_memory	0.925977	1378.29	B_germinal_center		B_memory	0.913694	1247.89	B_germinal_center							1387.76	B_naive	199.163		1387.76	B_naive	194.468		GPC6-AS1	0.0928553	0	5.32409e-05	0		AC104809.2	0.0858689	0	5.30146e-05	0
					B_memory	0.929687	1403.27	B_germinal_center		B_memory	0.91779	1274.11	B_germinal_center							1428.57	B_naive	201.971		1428.57	B_naive	196.951		IL18	0.0924006	0	5.32409e-05	0		COL4A4	0.0857213	0	5.30146e-05	0
					B_memory	0.933463	1428.25	B_germinal_center		B_memory	0.921092	1300.32	B_germinal_center							1469.39	B_naive	204.837		1469.39	B_naive	199.416		COL4A4	0.0922401	0	5.32409e-05	0		ENPEP	0.0843483	0	5.30146e-05	0
					B_memory	0.93725	1453.24	B_germinal_center		B_memory	0.925284	1326.53	B_germinal_center							1510.2	B_naive	207.575		1510.2	B_naive	201.855		CLDN1	0.0922192	0	5.32409e-05	0		IL22RA2	0.0841847	0	5.30146e-05	0
					B_memory	0.940959	1478.22	B_germinal_center		B_memory	0.929164	1352.75	B_germinal_center							1551.02	B_naive	210.286		1551.02	B_naive	204.266		C1R	0.0914402	0	5.32409e-05	0		GPC6-AS1	0.0837962	0	5.30146e-05	0
					B_naive	0.483281	278.982	B_germinal_center		B_naive	0.312164	94.4398	B_germinal_center							1591.84	B_naive	213.125		1591.84	B_naive	206.728		CPVL	0.0912039	0	5.32409e-05	0		CPVL	0.0837462	0	5.30146e-05	0
					B_naive	0.502503	303.966	B_germinal_center		B_naive	0.334573	120.655	B_germinal_center							1632.65	B_naive	216.064		1632.65	B_naive	209.126		ITGB8	0.0907974	0	5.32409e-05	0		CCDC80	0.0832056	0	5.30146e-05	0
					B_naive	0.520835	328.95	B_germinal_center		B_naive	0.362452	146.869	B_germinal_center							1673.47	B_naive	218.954		1673.47	B_naive	211.413		SDF2L1	0.0891782	0	5.32409e-05	0		ALPK1	0.0831723	0	5.30146e-05	0
					B_naive	0.541232	353.934	B_germinal_center		B_naive	0.393712	173.084	B_germinal_center							1714.29	B_naive	221.776		1714.29	B_naive	213.77		CXCL12	0.0886742	0	5.32409e-05	0		FGF12-AS1	0.0818631	0	5.30146e-05	0
					B_naive	0.559781	378.918	B_germinal_center		B_naive	0.416997	199.299	B_germinal_center							1755.1	B_naive	224.451		1755.1	B_naive	216.135		IL22RA2	0.087412	0	5.32409e-05	0		TTC28	0.081714	0	5.30146e-05	0
					B_naive	0.578489	403.903	B_germinal_center		B_naive	0.439918	225.514	B_germinal_center							1795.92	B_naive	227.087		1795.92	B_naive	218.441		CHL1	0.0873347	0	5.32409e-05	0		AL163541.1	0.0816163	0	5.30146e-05	0
					B_naive	0.597415	428.887	B_germinal_center		B_naive	0.462165	251.729	B_germinal_center							1836.73	B_naive	229.588		1836.73	B_naive	220.655		TTC28	0.0870051	0	5.32409e-05	0		RTN1	0.0804088	0	5.30146e-05	0
					B_naive	0.615488	453.871	B_germinal_center		B_naive	0.483588	277.943	B_germinal_center							1877.55	B_naive	232.034		1877.55	B_naive	222.897		ALPK1	0.0866738	0	5.32409e-05	0		STMN1	0.0801458	0	5.30146e-05	0
					B_naive	0.633132	478.855	B_germinal_center		B_naive	0.507013	304.158	B_germinal_center							1918.37	B_naive	234.48		1918.37	B_naive	225.121		NPPC	0.0855261	0	5.32409e-05	0		TMCC3	0.0801456	0	5.30146e-05	0
					B_naive	0.651517	503.839	B_germinal_center		B_naive	0.529055	330.373	B_germinal_center							1959.18	B_naive	236.858		1959.18	B_naive	227.403		AC138305.1	0.0847544	0	5.32409e-05	0		ANKRD29	0.0799387	0	5.30146e-05	0
					B_naive	0.669692	528.824	B_germinal_center		B_naive	0.549103	356.588	B_germinal_center							2000	B_naive	239.144		2000	B_naive	229.687		TOX2	0.0841204	0	5.32409e-05	0		OSTN	0.0784453	0	5.30146e-05	0
					B_naive	0.686513	553.808	B_germinal_center		B_naive	0.567455	382.803	B_germinal_center							0	FDC	0		0	FDC	0		KCNE4	0.0839349	0	5.32409e-05	0		NETO1	0.0782104	0	5.30146e-05	0
					B_naive	0.704047	578.792	B_germinal_center		B_naive	0.586676	409.017	B_germinal_center							40.8163	FDC	1.97486		40.8163	FDC	1.97033		AC092353.2	0.0830876	0	5.32409e-05	0		CYSLTR2	0.0778919	0	5.30146e-05	0
					B_naive	0.720119	603.776	B_germinal_center		B_naive	0.604809	435.232	B_germinal_center							81.6327	FDC	4.15816		81.6327	FDC	3.74158		RBMS3-AS3	0.0826638	0	5.32409e-05	0		AC021733.4	0.0776548	0	5.30146e-05	0
					B_naive	0.734201	628.76	B_germinal_center		B_naive	0.623586	461.447	B_germinal_center							122.449	FDC	6.35852		122.449	FDC	5.53055		ENPEP	0.0824527	0	5.32409e-05	0		SLC5A4-AS1	0.0770684	0	5.30146e-05	0
					B_naive	0.747425	653.745	B_germinal_center		B_naive	0.64254	487.662	B_germinal_center							163.265	FDC	8.39412		163.265	FDC	7.41209		STMN1	0.0814077	0	5.32409e-05	0		AC092353.2	0.0769021	0	5.30146e-05	0
					B_naive	0.7599	678.729	B_germinal_center		B_naive	0.661288	513.876	B_germinal_center							204.082	FDC	10.4375		204.082	FDC	9.39318		AC002072.1	0.0810444	0	5.32409e-05	0		AC093772.1	0.0768204	0	5.30146e-05	0
					B_naive	0.772409	703.713	B_germinal_center		B_naive	0.67875	540.091	B_germinal_center							244.898	FDC	12.2324		244.898	FDC	11.167		CCDC80	0.0807437	0	5.32409e-05	0		RBMS3-AS3	0.0766099	0	5.30146e-05	0
					B_naive	0.784268	728.697	B_germinal_center		B_naive	0.696275	566.306	B_germinal_center							285.714	FDC	13.9876		285.714	FDC	12.723		ZBTB16	0.080602	0	5.32409e-05	0		SDF2L1	0.076202	0	5.30146e-05	0
					B_naive	0.79514	753.681	B_germinal_center		B_naive	0.712605	592.521	B_germinal_center							326.531	FDC	15.675		326.531	FDC	14.2661		MEOX2	0.0805815	0	5.32409e-05	0		NPPC	0.0752166	0	5.30146e-05	0
					B_naive	0.805621	778.665	B_germinal_center		B_naive	0.728295	618.736	B_germinal_center							367.347	FDC	17.3481		367.347	FDC	15.7813		FGF12-AS1	0.0805729	0	5.32409e-05	0		AC008056.1	0.074955	0	5.30146e-05	0
					B_naive	0.815177	803.65	B_germinal_center		B_naive	0.743417	644.95	B_germinal_center							408.163	FDC	18.8769		408.163	FDC	17.3202		LINC00470	0.0799084	0	5.32409e-05	0		LINC01374	0.0749184	0	5.30146e-05	0
					B_naive	0.82405	828.634	B_germinal_center		B_naive	0.758151	671.165	B_germinal_center							448.98	FDC	20.3867		448.98	FDC	18.7456		RORA	0.0796845	0	5.32409e-05	0		RORA	0.0747965	0	5.30146e-05	0
					B_naive	0.832214	853.618	B_germinal_center		B_naive	0.771222	697.38	B_germinal_center							489.796	FDC	21.8398		489.796	FDC	20.2132		AC021733.4	0.0796689	0	5.32409e-05	0		TOX2	0.0747575	0	5.30146e-05	0
					B_naive	0.839283	878.602	B_germinal_center		B_naive	0.78284	723.595	B_germinal_center							530.612	FDC	23.2888		530.612	FDC	21.5948		AC093772.1	0.0795948	0	5.32409e-05	0		ZBTB16	0.0746154	0	5.30146e-05	0
					B_naive	0.845382	903.587	B_germinal_center		B_naive	0.793315	749.81	B_germinal_center							571.429	FDC	24.7686		571.429	FDC	22.9394		AC008056.1	0.0794174	0	5.32409e-05	0		GRIP1	0.0744527	0	5.30146e-05	0
					B_naive	0.850861	928.571	B_germinal_center		B_naive	0.803005	776.024	B_germinal_center							612.245	FDC	26.1175		612.245	FDC	24.2094		C12orf42	0.0794039	0	5.32409e-05	0		SPSB4	0.0723143	0	5.30146e-05	0
					B_naive	0.85561	953.555	B_germinal_center		B_naive	0.811603	802.239	B_germinal_center							653.061	FDC	27.3763		653.061	FDC	25.4831		CYSLTR2	0.079403	0	5.32409e-05	0		CRYBG3	0.0721971	0	5.30146e-05	0
					B_naive	0.860191	978.539	B_germinal_center		B_naive	0.8198	828.454	B_germinal_center							693.878	FDC	28.7137		693.878	FDC	26.685		LINC01122	0.0789837	0	5.32409e-05	0		KREMEN1	0.0721416	0	5.30146e-05	0
					B_naive	0.864526	1003.52	B_germinal_center		B_naive	0.827675	854.669	B_germinal_center							734.694	FDC	30.0521		734.694	FDC	27.9364		MASP1	0.0786403	0	5.32409e-05	0		STXBP6	0.0720427	0	5.30146e-05	0
					B_naive	0.86889	1028.51	B_germinal_center		B_naive	0.835677	880.884	B_germinal_center							775.51	FDC	31.2794		775.51	FDC	29.1441		IGHA1	0.0782835	0	5.32409e-05	0		PTPRB	0.0718719	0	5.30146e-05	0
					B_naive	0.873352	1053.49	B_germinal_center		B_naive	0.842869	907.098	B_germinal_center							816.327	FDC	32.3921		816.327	FDC	30.3522		KREMEN1	0.0773375	0	5.32409e-05	0		IGHA1	0.0715053	0	5.30146e-05	0
					B_naive	0.877711	1078.48	B_germinal_center		B_naive	0.849502	933.313	B_germinal_center							857.143	FDC	33.5765		857.143	FDC	31.4861		PTPRB	0.0771234	0	5.32409e-05	0		GPM6A	0.0712162	0	5.30146e-05	0
					B_naive	0.882116	1103.46	B_germinal_center		B_naive	0.855757	959.528	B_germinal_center							897.959	FDC	34.7729		897.959	FDC	32.6526		ANKRD29	0.0768413	0	5.32409e-05	0		AC103740.1	0.0697615	0	5.30146e-05	0
					B_naive	0.886637	1128.44	B_germinal_center		B_naive	0.862127	985.743	B_germinal_center							938.776	FDC	35.828		938.776	FDC	33.758		AC103740.1	0.0766401	0	5.32409e-05	0		NXN	0.0696525	0	5.30146e-05	0
					B_naive	0.891299	1153.43	B_germinal_center		B_naive	0.86821	1011.96	B_germinal_center							979.592	FDC	36.9884		979.592	FDC	34.808		ARHGAP11B	0.0762767	0	5.32409e-05	0		ARHGAP11B	0.0688124	0	5.30146e-05	0
					B_naive	0.89575	1178.41	B_germinal_center		B_naive	0.874392	1038.17	B_germinal_center							1020.41	FDC	38.1579		1020.41	FDC	35.8634		LIN7A	0.0762533	0	5.32409e-05	0		KCNIP4	0.0682331	0	5.30146e-05	0
					B_naive	0.900113	1203.4	B_germinal_center		B_naive	0.880551	1064.39	B_germinal_center							1061.22	FDC	39.2463		1061.22	FDC	36.9396		TCF7L2	0.0750109	0	5.32409e-05	0		AL606804.1	0.0678605	0	5.30146e-05	0
					B_naive	0.904841	1228.38	B_germinal_center		B_naive	0.886866	1090.6	B_germinal_center							1102.04	FDC	40.3568		1102.04	FDC	37.9032		NXN	0.0743801	0	5.32409e-05	0		CXCL12	0.0676851	0	5.30146e-05	0
					B_naive	0.909255	1253.37	B_germinal_center		B_naive	0.892985	1116.82	B_germinal_center							1142.86	FDC	41.4376		1142.86	FDC	38.8292		NRP2	0.0738083	0	5.32409e-05	0		FLT1	0.0670741	0	5.30146e-05	0
					B_naive	0.9136	1278.35	B_germinal_center		B_naive	0.898799	1143.03	B_germinal_center							1183.67	FDC	42.5291		1183.67	FDC	39.8297		TMCC3	0.0729188	0	5.32409e-05	0		LARP1B	0.0669483	0	5.30146e-05	0
					B_naive	0.917548	1303.33	B_germinal_center		B_naive	0.904068	1169.25	B_germinal_center							1224.49	FDC	43.5366		1224.49	FDC	40.7307		FLT1	0.0726415	0	5.32409e-05	0		MAGI2	0.0666398	0	5.30146e-05	0
					B_naive	0.921373	1328.32	B_germinal_center		B_naive	0.909146	1195.46	B_germinal_center							1265.31	FDC	44.6044		1265.31	FDC	41.6221		MAGI2	0.072107	0	5.32409e-05	0		ADAMTS10	0.0664809	0	5.30146e-05	0
					B_naive	0.925262	1353.3	B_germinal_center		B_naive	0.914354	1221.68	B_germinal_center							1306.12	FDC	45.6188		1306.12	FDC	42.5267		GRIP1	0.0715986	0	5.32409e-05	0		C12orf42	0.0660618	0	5.30146e-05	0
					B_naive	0.92909	1378.29	B_germinal_center		B_naive	0.919423	1247.89	B_germinal_center							1346.94	FDC	46.5553		1346.94	FDC	43.4449		NETO1	0.0706384	0	5.32409e-05	0		NPTX1	0.0660595	0	5.30146e-05	0
					B_naive	0.932527	1403.27	B_germinal_center		B_naive	0.923916	1274.11	B_germinal_center							1387.76	FDC	47.5964		1387.76	FDC	44.3904		FHOD3	0.0695807	0	5.32409e-05	0		AC013652.1	0.0648894	0	5.30146e-05	0
					B_naive	0.936082	1428.25	B_germinal_center		B_naive	0.928288	1300.32	B_germinal_center							1428.57	FDC	48.6072		1428.57	FDC	45.2344		AL050403.2	0.0694091	0	5.32409e-05	0		S100B	0.0646809	0	5.30146e-05	0
					B_naive	0.939533	1453.24	B_germinal_center		B_naive	0.932557	1326.53	B_germinal_center							1469.39	FDC	49.5502		1469.39	FDC	46.123		NRG2	0.0693314	0	5.32409e-05	0		IGHV1-24	0.0644291	0	5.30146e-05	0
					B_naive	0.943191	1478.22	B_germinal_center		B_naive	0.936706	1352.75	B_germinal_center							1510.2	FDC	50.4743		1510.2	FDC	47.0147		C20orf194	0.0689572	0	5.32409e-05	0		PPARG	0.063995	0	5.30146e-05	0
					FDC	1.12049	278.982	B_germinal_center		FDC	1.17668	94.4398	B_germinal_center							1551.02	FDC	51.4046		1551.02	FDC	47.8567		COL3A1	0.0689173	0	5.32409e-05	0		DNER	0.0634315	0	5.30146e-05	0
					FDC	1.11325	303.966	B_germinal_center		FDC	1.15761	120.655	B_germinal_center							1591.84	FDC	52.3245		1591.84	FDC	48.6563		SLC5A4-AS1	0.0687973	0	5.32409e-05	0		CCL22	0.0634264	0	5.30146e-05	0
					FDC	1.1101	328.95	B_germinal_center		FDC	1.14844	146.869	B_germinal_center							1632.65	FDC	53.1515		1632.65	FDC	49.5001		CXXC4-AS1	0.0683408	0	5.32409e-05	0		AP001783.1	0.0632455	0	5.30146e-05	0
					FDC	1.10372	353.934	B_germinal_center		FDC	1.15471	173.084	B_germinal_center							1673.47	FDC	53.9671		1673.47	FDC	50.3145		KCNIP4	0.0682875	0	5.32409e-05	0		ABI3BP	0.0630505	0	5.30146e-05	0
					FDC	1.09596	378.918	B_germinal_center		FDC	1.14669	199.299	B_germinal_center							1714.29	FDC	54.7289		1714.29	FDC	51.1033		ENPP2	0.0680455	0	5.32409e-05	0		TCF7L2	0.062878	0	5.30146e-05	0
					FDC	1.08741	403.903	B_germinal_center		FDC	1.14598	225.514	B_germinal_center							1755.1	FDC	55.4405		1755.1	FDC	51.8392		AL589693.1	0.0679127	0	5.32409e-05	0		ANKS1B	0.0626911	0	5.30146e-05	0
					FDC	1.08165	428.887	B_germinal_center		FDC	1.14256	251.729	B_germinal_center							1795.92	FDC	56.1893		1795.92	FDC	52.5694		CHODL	0.0677538	0	5.32409e-05	0		GLYATL2	0.0626096	0	5.30146e-05	0
					FDC	1.07541	453.871	B_germinal_center		FDC	1.14085	277.943	B_germinal_center							1836.73	FDC	56.8506		1836.73	FDC	53.2509		ADAMTS10	0.0673383	0	5.32409e-05	0		FHOD3	0.0616551	0	5.30146e-05	0
					FDC	1.06788	478.855	B_germinal_center		FDC	1.1342	304.158	B_germinal_center							1877.55	FDC	57.4896		1877.55	FDC	53.9041		CRYBG3	0.067314	0	5.32409e-05	0		C20orf194	0.0616269	0	5.30146e-05	0
					FDC	1.06074	503.839	B_germinal_center		FDC	1.12477	330.373	B_germinal_center							1918.37	FDC	58.0924		1918.37	FDC	54.5182		HULC	0.0665535	0	5.32409e-05	0		SELENOP	0.06136	0	5.30146e-05	0
					FDC	1.05396	528.824	B_germinal_center		FDC	1.12299	356.588	B_germinal_center							1959.18	FDC	58.6603		1959.18	FDC	55.1148		AL606804.1	0.0663748	0	5.32409e-05	0		NRG2	0.0611324	0	5.30146e-05	0
					FDC	1.04729	553.808	B_germinal_center		FDC	1.1171	382.803	B_germinal_center							2000	FDC	59.2041		2000	FDC	55.6839		EBI3	0.0663527	0	5.32409e-05	0		AC233755.2	0.0609765	0	5.30146e-05	0
					FDC	1.04274	578.792	B_germinal_center		FDC	1.10795	409.017	B_germinal_center							0	NK	0		0	NK	0		AP001783.1	0.0662712	0	5.32409e-05	0		AC245187.2	0.0608606	0	5.30146e-05	0
					FDC	1.03734	603.776	B_germinal_center		FDC	1.10246	435.232	B_germinal_center							40.8163	NK	2.39167		40.8163	NK	2.24914		GHR	0.0660573	0	5.32409e-05	0		ABCC3	0.0607961	0	5.30146e-05	0
					FDC	1.03383	628.76	B_germinal_center		FDC	1.09541	461.447	B_germinal_center							81.6327	NK	4.25092		81.6327	NK	4.14437		NPTX1	0.0660131	0	5.32409e-05	0		NRP2	0.0607621	0	5.30146e-05	0
					FDC	1.02937	653.745	B_germinal_center		FDC	1.08853	487.662	B_germinal_center							122.449	NK	5.89157		122.449	NK	5.57294		SELENOP	0.0659346	0	5.32409e-05	0		AC005162.3	0.0605601	0	5.30146e-05	0
					FDC	1.02667	678.729	B_germinal_center		FDC	1.08023	513.876	B_germinal_center							163.265	NK	7.32741		163.265	NK	6.97882		GPM6A	0.0657965	0	5.32409e-05	0		SLC8A3	0.0604818	0	5.30146e-05	0
					FDC	1.02316	703.713	B_germinal_center		FDC	1.07252	540.091	B_germinal_center							204.082	NK	8.57038		204.082	NK	8.31		S100B	0.065529	0	5.32409e-05	0		BATF	0.0604208	0	5.30146e-05	0
					FDC	1.0198	728.697	B_germinal_center		FDC	1.06534	566.306	B_germinal_center							244.898	NK	9.88746		244.898	NK	9.54845		PTCHD1-AS	0.0649307	0	5.32409e-05	0		NT5DC4	0.0600324	1.11022e-16	5.30146e-05	1.05234e-15
					FDC	1.01757	753.681	B_germinal_center		FDC	1.05949	592.521	B_germinal_center							285.714	NK	11.0545		285.714	NK	10.5159		AL450352.1	0.0646371	0	5.32409e-05	0		CADM2	0.0598737	1.11022e-16	5.30146e-05	1.05234e-15
					FDC	1.01539	778.665	B_germinal_center		FDC	1.05186	618.736	B_germinal_center							326.531	NK	11.9039		326.531	NK	11.5654		AC068725.1	0.0640884	0	5.32409e-05	0		DTNA	0.0597892	1.11022e-16	5.30146e-05	1.05234e-15
					FDC	1.01345	803.65	B_germinal_center		FDC	1.04576	644.95	B_germinal_center							367.347	NK	12.8492		367.347	NK	12.6069		PIK3R3	0.0640201	0	5.32409e-05	0		AL050403.2	0.0595512	1.11022e-16	5.30146e-05	1.05234e-15
					FDC	1.01224	828.634	B_germinal_center		FDC	1.04028	671.165	B_germinal_center							408.163	NK	13.7154		408.163	NK	13.547		BATF	0.0633905	0	5.32409e-05	0		DSC3	0.0590654	2.22045e-16	5.30146e-05	2.08493e-15
					FDC	1.01265	853.618	B_germinal_center		FDC	1.03676	697.38	B_germinal_center							448.98	NK	14.5926		448.98	NK	14.4545		ANKS1B	0.0628527	0	5.32409e-05	0		HULC	0.0589329	2.22045e-16	5.30146e-05	2.08493e-15
					FDC	1.01227	878.602	B_germinal_center		FDC	1.03297	723.595	B_germinal_center							489.796	NK	15.5124		489.796	NK	15.5296		AC013652.1	0.0628363	0	5.32409e-05	0		AC002072.1	0.0587231	3.33067e-16	5.30146e-05	3.05566e-15
					FDC	1.01172	903.587	B_germinal_center		FDC	1.02967	749.81	B_germinal_center							530.612	NK	16.3568		530.612	NK	16.4814		STXBP6	0.0628043	0	5.32409e-05	0		EBI3	0.0586909	3.33067e-16	5.30146e-05	3.05566e-15
					FDC	1.01165	928.571	B_germinal_center		FDC	1.02808	776.024	B_germinal_center							571.429	NK	17.0685		571.429	NK	17.2521		PBX1	0.0624982	0	5.32409e-05	0		DHRS9	0.0586448	3.33067e-16	5.30146e-05	3.05566e-15
					FDC	1.01123	953.555	B_germinal_center		FDC	1.0266	802.239	B_germinal_center							612.245	NK	18.0423		612.245	NK	18.1331		IGHV1-24	0.0624477	0	5.32409e-05	0		LINC02294	0.058593	3.33067e-16	5.30146e-05	3.05566e-15
					FDC	1.01115	978.539	B_germinal_center		FDC	1.02513	828.454	B_germinal_center							653.061	NK	18.9799		653.061	NK	19.0907		SLC26A11	0.0622816	0	5.32409e-05	0		PRR16	0.0585543	3.33067e-16	5.30146e-05	3.05566e-15
					FDC	1.01175	1003.52	B_germinal_center		FDC	1.02408	854.669	B_germinal_center							693.878	NK	19.9809		693.878	NK	20.0495		DHRS9	0.0622053	0	5.32409e-05	0		ENPP2	0.0577806	8.88178e-16	5.30146e-05	8.07435e-15
					FDC	1.0132	1028.51	B_germinal_center		FDC	1.02379	880.884	B_germinal_center							734.694	NK	20.9341		734.694	NK	20.9365		SPSB4	0.062159	0	5.32409e-05	0		APCDD1	0.0577213	8.88178e-16	5.30146e-05	8.07435e-15
					FDC	1.01359	1053.49	B_germinal_center		FDC	1.02289	907.098	B_germinal_center							775.51	NK	21.9586		775.51	NK	21.8816		AC005162.3	0.0621139	0	5.32409e-05	0		PLA2G7	0.0573807	1.33227e-15	5.30146e-05	1.20024e-14
					FDC	1.01476	1078.48	B_germinal_center		FDC	1.0225	933.313	B_germinal_center							816.327	NK	22.9939		816.327	NK	22.8932		SLC8A3	0.0620892	0	5.32409e-05	0		PAMR1	0.0573586	1.33227e-15	5.30146e-05	1.20024e-14
					FDC	1.01517	1103.46	B_germinal_center		FDC	1.02202	959.528	B_germinal_center							857.143	NK	23.9222		857.143	NK	23.7754		VCAN	0.0618319	0	5.32409e-05	0		AL589693.1	0.0570118	1.9984e-15	5.30146e-05	1.79229e-14
					FDC	1.01556	1128.44	B_germinal_center		FDC	1.02243	985.743	B_germinal_center							897.959	NK	24.7948		897.959	NK	24.6046		SHANK2	0.0617337	0	5.32409e-05	0		GHR	0.0568744	2.33147e-15	5.30146e-05	2.08167e-14
					FDC	1.01673	1153.43	B_germinal_center		FDC	1.02316	1011.96	B_germinal_center							938.776	NK	25.749		938.776	NK	25.4946		PPP4R4	0.0616885	0	5.32409e-05	0		PXDNL	0.0561904	4.88498e-15	5.30146e-05	4.34221e-14
					FDC	1.0178	1178.41	B_germinal_center		FDC	1.02392	1038.17	B_germinal_center							979.592	NK	26.591		979.592	NK	26.227		SERPINI2	0.0614372	0	5.32409e-05	0		AL583785.1	0.0559361	6.43929e-15	5.30146e-05	5.69849e-14
					FDC	1.01819	1203.4	B_germinal_center		FDC	1.02396	1064.39	B_germinal_center							1020.41	NK	27.3692		1020.41	NK	27.018		ADAM12	0.0603279	1.11022e-16	5.32409e-05	9.52981e-16		AC068725.1	0.055916	6.55032e-15	5.30146e-05	5.7712e-14
					FDC	1.01937	1228.38	B_germinal_center		FDC	1.02467	1090.6	B_germinal_center							1061.22	NK	28.1282		1061.22	NK	27.7738		ITGB4	0.0601684	1.11022e-16	5.32409e-05	9.52981e-16		CXXC4-AS1	0.0557009	8.32667e-15	5.30146e-05	7.3041e-14
					FDC	1.0204	1253.37	B_germinal_center		FDC	1.02507	1116.82	B_germinal_center							1102.04	NK	28.9481		1102.04	NK	28.5775		GLYATL2	0.0600737	1.11022e-16	5.32409e-05	9.52981e-16		PTCHD1-AS	0.0542403	3.89688e-14	5.30146e-05	3.40339e-13
					FDC	1.0213	1278.35	B_germinal_center		FDC	1.02557	1143.03	B_germinal_center							1142.86	NK	29.7302		1142.86	NK	29.3573		TMPRSS4	0.0597483	1.11022e-16	5.32409e-05	9.52981e-16		ADAM12	0.0534986	8.40439e-14	5.30146e-05	7.30816e-13
					FDC	1.02162	1303.33	B_germinal_center		FDC	1.02582	1169.25	B_germinal_center							1183.67	NK	30.4282		1183.67	NK	30.0406		PPARG	0.0596601	1.11022e-16	5.32409e-05	9.52981e-16		SHANK2	0.0533379	9.91429e-14	5.30146e-05	8.5838e-13
					FDC	1.0215	1328.32	B_germinal_center		FDC	1.02535	1195.46	B_germinal_center							1224.49	NK	31.1753		1224.49	NK	30.724		LARP1B	0.0596577	1.11022e-16	5.32409e-05	9.52981e-16		SLC8A1	0.0532946	1.03695e-13	5.30146e-05	8.93921e-13
					FDC	1.02121	1353.3	B_germinal_center		FDC	1.02506	1221.68	B_germinal_center							1265.31	NK	31.8885		1265.31	NK	31.3644		AL583785.1	0.0595536	1.11022e-16	5.32409e-05	9.52981e-16		TMPRSS15	0.0529416	1.4877e-13	5.30146e-05	1.27699e-12
					FDC	1.02076	1378.29	B_germinal_center		FDC	1.02419	1247.89	B_germinal_center							1306.12	NK	32.5183		1306.12	NK	31.9294		AC245187.2	0.0589907	2.22045e-16	5.32409e-05	1.88974e-15		ITGB4	0.0529139	1.531e-13	5.30146e-05	1.30854e-12
					FDC	1.0201	1403.27	B_germinal_center		FDC	1.02326	1274.11	B_germinal_center							1346.94	NK	33.1577		1346.94	NK	32.5082		NHS	0.0589348	2.22045e-16	5.32409e-05	1.88974e-15		AP000943.2	0.0520979	3.49498e-13	5.30146e-05	2.97445e-12
					FDC	1.01961	1428.25	B_germinal_center		FDC	1.02255	1300.32	B_germinal_center							1387.76	NK	33.783		1387.76	NK	32.9931		PLA2G7	0.0588222	3.33067e-16	5.32409e-05	2.81069e-15		MACROD2	0.0517217	5.0937e-13	5.30146e-05	4.3167e-12
					FDC	1.01917	1453.24	B_germinal_center		FDC	1.02162	1326.53	B_germinal_center							1428.57	NK	34.4366		1428.57	NK	33.4323		PRR16	0.058673	3.33067e-16	5.32409e-05	2.81069e-15		TMPRSS4	0.0515651	5.95413e-13	5.30146e-05	5.02458e-12
					FDC	1.01864	1478.22	B_germinal_center		FDC	1.02007	1352.75	B_germinal_center							1469.39	NK	34.9835		1469.39	NK	33.9474		AP000943.2	0.0584907	4.44089e-16	5.32409e-05	3.73184e-15		CHODL	0.0514174	6.8956e-13	5.30146e-05	5.79462e-12
					NK	0.598738	278.982	B_germinal_center		NK	0.343112	94.4398	B_germinal_center							1510.2	NK	35.4486		1510.2	NK	34.3932		PCDH9-AS2	0.0583594	5.55112e-16	5.32409e-05	4.62593e-15		SLC26A11	0.0513227	7.57283e-13	5.30146e-05	6.3371e-12
					NK	0.624304	303.966	B_germinal_center		NK	0.393329	120.655	B_germinal_center							1551.02	NK	35.9403		1551.02	NK	34.803		AC093515.1	0.0583346	5.55112e-16	5.32409e-05	4.62593e-15		NCAM1	0.0511302	9.16045e-13	5.30146e-05	7.61309e-12
					NK	0.651411	328.95	B_germinal_center		NK	0.414505	146.869	B_germinal_center							1591.84	NK	36.4396		1591.84	NK	35.2012		AC008945.2	0.0576084	1.22125e-15	5.32409e-05	1.01348e-14		CHI3L1	0.0511287	9.17377e-13	5.30146e-05	7.61309e-12
					NK	0.679678	353.934	B_germinal_center		NK	0.431888	173.084	B_germinal_center							1632.65	NK	36.9163		1632.65	NK	35.6364		ARHGAP6	0.0575259	1.33227e-15	5.32409e-05	1.10105e-14		ARHGAP6	0.0510194	1.02174e-12	5.30146e-05	8.44412e-12
					NK	0.703708	378.918	B_germinal_center		NK	0.456414	199.299	B_germinal_center							1673.47	NK	37.387		1673.47	NK	36.0254		LUCAT1	0.0574404	1.44329e-15	5.32409e-05	1.18789e-14		PCDH9-AS2	0.0510063	1.03506e-12	5.30146e-05	8.51902e-12
					NK	0.727405	403.903	B_germinal_center		NK	0.484015	225.514	B_germinal_center							1714.29	NK	37.8329		1714.29	NK	36.4152		AC011287.1	0.0565	3.9968e-15	5.32409e-05	3.27607e-14		ARHGAP29	0.0509835	1.05849e-12	5.30146e-05	8.67612e-12
					NK	0.751105	428.887	B_germinal_center		NK	0.516786	251.729	B_germinal_center							1755.1	NK	38.1511		1755.1	NK	36.7944		CCL22	0.0563473	4.66294e-15	5.32409e-05	3.80648e-14		IGHV5-51	0.0508816	1.16995e-12	5.30146e-05	9.55064e-12
					NK	0.773913	453.871	B_germinal_center		NK	0.547276	277.943	B_germinal_center							1795.92	NK	38.546		1795.92	NK	37.1001		CLIC2	0.0562683	5.10703e-15	5.32409e-05	4.15205e-14		ACSM1	0.0506222	1.50846e-12	5.30146e-05	1.22639e-11
					NK	0.795646	478.855	B_germinal_center		NK	0.573734	304.158	B_germinal_center							1836.73	NK	38.9286		1836.73	NK	37.4127		ACSM1	0.0561537	5.77316e-15	5.32409e-05	4.67462e-14		LIN7A	0.0503567	1.95388e-12	5.30146e-05	1.58209e-11
					NK	0.817858	503.839	B_germinal_center		NK	0.603107	330.373	B_germinal_center							1877.55	NK	39.2876		1877.55	NK	37.7539		AC233755.2	0.0557797	8.65974e-15	5.32409e-05	6.98366e-14		AGMO	0.0496329	3.93052e-12	5.30146e-05	3.16978e-11
					NK	0.837661	528.824	B_germinal_center		NK	0.632791	356.588	B_germinal_center							1918.37	NK	39.6286		1918.37	NK	38.0828		AFF2	0.0551383	1.70974e-14	5.32409e-05	1.37329e-13		ABHD12	0.0495546	4.23661e-12	5.30146e-05	3.4029e-11
					NK	0.855317	553.808	B_germinal_center		NK	0.653707	382.803	B_germinal_center							1959.18	NK	39.9472		1959.18	NK	38.3628		MT2A	0.054814	2.40918e-14	5.32409e-05	1.92735e-13		NHS	0.0488667	8.15015e-12	5.30146e-05	6.52012e-11
					NK	0.872726	578.792	B_germinal_center		NK	0.680217	409.017	B_germinal_center							2000	NK	40.252		2000	NK	38.5906		SLIT3	0.0547423	2.59792e-14	5.32409e-05	2.07006e-13		KCNE4	0.0486853	9.67038e-12	5.30146e-05	7.70548e-11
					NK	0.886606	603.776	B_germinal_center		NK	0.70425	435.232	B_germinal_center							0	T_CD4	0		0	T_CD4	0		ABCC3	0.0543747	3.81917e-14	5.32409e-05	3.03109e-13		KAZN-AS1	0.0483268	1.35355e-11	5.30146e-05	1.07425e-10
					NK	0.897105	628.76	B_germinal_center		NK	0.729239	461.447	B_germinal_center							40.8163	T_CD4	10.1662		40.8163	T_CD4	9.74359		AL357835.1	0.0540626	5.28466e-14	5.32409e-05	4.1776e-13		MCTP1	0.0483156	1.36786e-11	5.30146e-05	1.08131e-10
					NK	0.906678	653.745	B_germinal_center		NK	0.750511	487.662	B_germinal_center							81.6327	T_CD4	19.1164		81.6327	T_CD4	17.5127		ROBO2	0.0537866	7.02771e-14	5.32409e-05	5.53363e-13		SORCS2	0.0477956	2.2182e-11	5.30146e-05	1.74662e-10
					NK	0.914974	678.729	B_germinal_center		NK	0.772484	513.876	B_germinal_center							122.449	T_CD4	27.1115		122.449	T_CD4	24.6381		EVA1C	0.0537435	7.34968e-14	5.32409e-05	5.76445e-13		SNHG4	0.0476622	2.50889e-11	5.30146e-05	1.96776e-10
					NK	0.92281	703.713	B_germinal_center		NK	0.787894	540.091	B_germinal_center							163.265	T_CD4	34.0341		163.265	T_CD4	31.2084		GRID1	0.0537066	7.63833e-14	5.32409e-05	5.96745e-13		LINC02199	0.0475621	2.7513e-11	5.30146e-05	2.14945e-10
					NK	0.930121	728.697	B_germinal_center		NK	0.805669	566.306	B_germinal_center							204.082	T_CD4	39.9358		204.082	T_CD4	37.0588		SEMA6D	0.0536188	8.35998e-14	5.32409e-05	6.50582e-13		AFF2	0.0472077	3.80834e-11	5.30146e-05	2.96369e-10
					NK	0.935205	753.681	B_germinal_center		NK	0.822919	592.521	B_germinal_center							244.898	T_CD4	45.4046		244.898	T_CD4	42.3992		FCHO2	0.0535579	8.89289e-14	5.32409e-05	6.89371e-13		TMEM132C	0.0470195	4.52192e-11	5.30146e-05	3.50536e-10
					NK	0.937416	778.665	B_germinal_center		NK	0.83899	618.736	B_germinal_center							285.714	T_CD4	50.4344		285.714	T_CD4	47.4208		LINC00698	0.0535285	9.17044e-14	5.32409e-05	7.08142e-13		PGR-AS1	0.0469814	4.68113e-11	5.30146e-05	3.61477e-10
					NK	0.94003	803.65	B_germinal_center		NK	0.854004	644.95	B_germinal_center							326.531	T_CD4	55.2608		326.531	T_CD4	52.0442		PAMR1	0.0533628	1.08691e-13	5.32409e-05	8.36083e-13		LAG3	0.0468844	5.11278e-11	5.30146e-05	3.93291e-10
					NK	0.940325	828.634	B_germinal_center		NK	0.866373	671.165	B_germinal_center							367.347	T_CD4	59.8777		367.347	T_CD4	56.555		DNER	0.0532983	1.16018e-13	5.32409e-05	8.89029e-13		ALS2CL	0.046787	5.58497e-11	5.30146e-05	4.27967e-10
					NK	0.940603	853.618	B_germinal_center		NK	0.877707	697.38	B_germinal_center							408.163	T_CD4	64.3766		408.163	T_CD4	61.137		LINC02294	0.0530468	1.49991e-13	5.32409e-05	1.14497e-12		LINC02384	0.0466757	6.17724e-11	5.30146e-05	4.71545e-10
					NK	0.939783	878.602	B_germinal_center		NK	0.888324	723.595	B_germinal_center							448.98	T_CD4	68.6682		448.98	T_CD4	65.4959		AL162718.1	0.0527372	2.05391e-13	5.32409e-05	1.56191e-12		HMGB2	0.046516	7.13508e-11	5.30146e-05	5.41005e-10
					NK	0.940463	903.587	B_germinal_center		NK	0.899201	749.81	B_germinal_center							489.796	T_CD4	73.0413		489.796	T_CD4	69.8396		INPP4B	0.0526592	2.22267e-13	5.32409e-05	1.68384e-12		PKNOX2	0.046515	7.14127e-11	5.30146e-05	5.41005e-10
					NK	0.94034	928.571	B_germinal_center		NK	0.907342	776.024	B_germinal_center							530.612	T_CD4	77.1452		530.612	T_CD4	74.1129		IPO9-AS1	0.0523466	3.04534e-13	5.32409e-05	2.29837e-12		AC011287.1	0.0464598	7.50522e-11	5.30146e-05	5.66432e-10
					NK	0.940949	953.555	B_germinal_center		NK	0.914229	802.239	B_germinal_center							571.429	T_CD4	81.2993		571.429	T_CD4	78.3093		LAG3	0.0515382	6.82121e-13	5.32409e-05	5.12873e-12		PIK3R3	0.0462444	9.10738e-11	5.30146e-05	6.84766e-10
					NK	0.940367	978.539	B_germinal_center		NK	0.919182	828.454	B_germinal_center							612.245	T_CD4	85.3572		612.245	T_CD4	82.382		RARRES1	0.0511986	9.53793e-13	5.32409e-05	7.14451e-12		FAM189A1	0.0456176	1.59156e-10	5.30146e-05	1.19218e-09
					NK	0.939844	1003.52	B_germinal_center		NK	0.924765	854.669	B_germinal_center							653.061	T_CD4	89.396		653.061	T_CD4	86.251		AC104370.1	0.0511345	1.01574e-12	5.32409e-05	7.58017e-12		UNC5C	0.0456075	1.60581e-10	5.30146e-05	1.19837e-09
					NK	0.937857	1028.51	B_germinal_center		NK	0.928714	880.884	B_germinal_center							693.878	T_CD4	93.3345		693.878	T_CD4	90.0479		SCN3A	0.0502226	2.46947e-12	5.32409e-05	1.83604e-11		LDB2	0.0453727	1.97534e-10	5.30146e-05	1.46865e-09
					NK	0.936204	1053.49	B_germinal_center		NK	0.931637	907.098	B_germinal_center							734.694	T_CD4	97.1723		734.694	T_CD4	93.888		APCDD1	0.0501133	2.74392e-12	5.32409e-05	2.03253e-11		MND1	0.0451811	2.33753e-10	5.30146e-05	1.73151e-09
					NK	0.934791	1078.48	B_germinal_center		NK	0.933688	933.313	B_germinal_center							775.51	T_CD4	101.201		775.51	T_CD4	97.8341		DLEU7	0.0498432	3.55749e-12	5.32409e-05	2.62545e-11		AC114812.2	0.0450963	2.51775e-10	5.30146e-05	1.85812e-09
					NK	0.933824	1103.46	B_germinal_center		NK	0.935348	959.528	B_germinal_center							816.327	T_CD4	105.168		816.327	T_CD4	101.639		MCTP1	0.0495207	4.84202e-12	5.32409e-05	3.56031e-11		AC005323.2	0.0449197	2.93761e-10	5.30146e-05	2.16001e-09
					NK	0.933414	1128.44	B_germinal_center		NK	0.93587	985.743	B_germinal_center							857.143	T_CD4	109.325		857.143	T_CD4	105.42		KAZN-AS1	0.0490115	7.84617e-12	5.32409e-05	5.74811e-11		AC008945.2	0.0449153	2.94902e-10	5.30146e-05	2.16046e-09
					NK	0.932555	1153.43	B_germinal_center		NK	0.935618	1011.96	B_germinal_center							897.959	T_CD4	113.5		897.959	T_CD4	109.165		TMPRSS15	0.0489258	8.50697e-12	5.32409e-05	6.20947e-11		PBX1	0.0448346	3.1635e-10	5.30146e-05	2.30912e-09
					NK	0.931872	1178.41	B_germinal_center		NK	0.934977	1038.17	B_germinal_center							938.776	T_CD4	117.795		938.776	T_CD4	112.96		FMO3	0.0485783	1.17871e-11	5.32409e-05	8.57246e-11		NPNT	0.0445708	3.97764e-10	5.30146e-05	2.89283e-09
					NK	0.931971	1203.4	B_germinal_center		NK	0.933785	1064.39	B_germinal_center							979.592	T_CD4	121.896		979.592	T_CD4	116.959		NPNT	0.0483277	1.48928e-11	5.32409e-05	1.07919e-10		LINC00698	0.0445323	4.11221e-10	5.30146e-05	2.97986e-09
					NK	0.932262	1228.38	B_germinal_center		NK	0.933354	1090.6	B_germinal_center							1020.41	T_CD4	125.931		1020.41	T_CD4	120.953		CHI3L1	0.0477903	2.44945e-11	5.32409e-05	1.76856e-10		LINC02438	0.043743	8.09063e-10	5.30146e-05	5.84161e-09
					NK	0.933209	1253.37	B_germinal_center		NK	0.932814	1116.82	B_germinal_center							1061.22	T_CD4	129.807		1061.22	T_CD4	125.049		ASPM	0.0477399	2.56567e-11	5.32409e-05	1.84581e-10		ST6GALNAC3	0.0437269	8.20205e-10	5.30146e-05	5.90076e-09
					NK	0.9347	1278.35	B_germinal_center		NK	0.932467	1143.03	B_germinal_center							1102.04	T_CD4	133.541		1102.04	T_CD4	129.114		SOX2-OT	0.0476555	2.7726e-11	5.32409e-05	1.98753e-10		LINC01122	0.0436888	8.47176e-10	5.30146e-05	6.07295e-09
					NK	0.936991	1303.33	B_germinal_center		NK	0.93271	1169.25	B_germinal_center							1142.86	T_CD4	137.144		1142.86	T_CD4	132.984		AL096854.1	0.0475762	2.98191e-11	5.32409e-05	2.12994e-10		AGAP1	0.043432	1.05294e-09	5.30146e-05	7.50912e-09
					NK	0.939577	1328.32	B_germinal_center		NK	0.933489	1195.46	B_germinal_center							1183.67	T_CD4	140.599		1183.67	T_CD4	136.71		AC078923.1	0.047453	3.33819e-11	5.32409e-05	2.37593e-10		EVA1C	0.0434297	1.05503e-09	5.30146e-05	7.50912e-09
					NK	0.942297	1353.3	B_germinal_center		NK	0.933812	1221.68	B_germinal_center							1224.49	T_CD4	143.887		1224.49	T_CD4	140.099		SNHG4	0.0474347	3.3945e-11	5.32409e-05	2.40744e-10		RNF217-AS1	0.04324	1.23783e-09	5.30146e-05	8.77895e-09
					NK	0.944824	1378.29	B_germinal_center		NK	0.935151	1247.89	B_germinal_center							1265.31	T_CD4	146.958		1265.31	T_CD4	143.223		PKNOX2	0.0473731	3.59105e-11	5.32409e-05	2.53784e-10		SPARC	0.0431644	1.319e-09	5.30146e-05	9.32154e-09
					NK	0.947316	1403.27	B_germinal_center		NK	0.937061	1274.11	B_germinal_center							1306.12	T_CD4	149.928		1306.12	T_CD4	146.021		LINC02438	0.0472849	3.89221e-11	5.32409e-05	2.74099e-10		GML	0.0431206	1.36839e-09	5.30146e-05	9.63655e-09
					NK	0.949804	1428.25	B_germinal_center		NK	0.939063	1300.32	B_germinal_center							1346.94	T_CD4	152.679		1346.94	T_CD4	148.624		ITM2B	0.0471777	4.29137e-11	5.32409e-05	3.01149e-10		MT2A	0.0431154	1.37444e-09	5.30146e-05	9.64522e-09
					NK	0.953155	1453.24	B_germinal_center		NK	0.941101	1326.53	B_germinal_center							1387.76	T_CD4	155.375		1387.76	T_CD4	151.052		NCAM1	0.0470396	4.86468e-11	5.32409e-05	3.40187e-10		IQCJ-SCHIP1	0.0428759	1.67925e-09	5.30146e-05	1.1743e-08
					NK	0.9557	1478.22	B_germinal_center		NK	0.944274	1352.75	B_germinal_center							1428.57	T_CD4	158.07		1428.57	T_CD4	153.448		SLC8A1	0.0467328	6.42041e-11	5.32409e-05	4.47415e-10		AL162718.1	0.04284	1.73022e-09	5.30146e-05	1.20573e-08
					T_CD4	0.668861	278.982	B_germinal_center		T_CD4	0.35121	94.4398	B_germinal_center							1469.39	T_CD4	160.604		1469.39	T_CD4	155.713		LINC02384	0.0467039	6.58948e-11	5.32409e-05	4.57603e-10		AOAH	0.0427243	1.90517e-09	5.30146e-05	1.32303e-08
					T_CD4	0.703598	303.966	B_germinal_center		T_CD4	0.393279	120.655	B_germinal_center							1510.2	T_CD4	163.036		1510.2	T_CD4	157.894		ALS2CL	0.0466618	6.84454e-11	5.32409e-05	4.7367e-10		ASPM	0.0425587	2.18589e-09	5.30146e-05	1.51273e-08
					T_CD4	0.735445	328.95	B_germinal_center		T_CD4	0.435948	146.869	B_germinal_center							1551.02	T_CD4	165.291		1551.02	T_CD4	159.99		AOAH	0.0465628	7.48142e-11	5.32409e-05	5.1596e-10		AL450352.1	0.0424424	2.40649e-09	5.30146e-05	1.65424e-08
					T_CD4	0.766269	353.934	B_germinal_center		T_CD4	0.478777	173.084	B_germinal_center							1591.84	T_CD4	167.425		1591.84	T_CD4	161.987		MND1	0.0464502	8.27732e-11	5.32409e-05	5.68888e-10		NPFFR1	0.0424422	2.40692e-09	5.30146e-05	1.65424e-08
					T_CD4	0.794911	378.918	B_germinal_center		T_CD4	0.528842	199.299	B_germinal_center							1632.65	T_CD4	169.347		1632.65	T_CD4	163.836		LINC01485	0.0463323	9.19866e-11	5.32409e-05	6.30045e-10		AC093515.1	0.0423214	2.65929e-09	5.30146e-05	1.81529e-08
					T_CD4	0.822426	403.903	B_germinal_center		T_CD4	0.571368	225.514	B_germinal_center							1673.47	T_CD4	171.195		1673.47	T_CD4	165.441		AL110292.1	0.0459531	1.28939e-10	5.32409e-05	8.80129e-10		CLIC2	0.0423213	2.65941e-09	5.30146e-05	1.81529e-08
					T_CD4	0.846873	428.887	B_germinal_center		T_CD4	0.610412	251.729	B_germinal_center							1714.29	T_CD4	172.954		1714.29	T_CD4	166.938		AC005323.2	0.045936	1.30916e-10	5.32409e-05	8.90588e-10		SEMA6D	0.0419627	3.56944e-09	5.30146e-05	2.42819e-08
					T_CD4	0.870287	453.871	B_germinal_center		T_CD4	0.645072	277.943	B_germinal_center							1755.1	T_CD4	174.623		1755.1	T_CD4	168.403		LINC02199	0.0458435	1.42085e-10	5.32409e-05	9.63291e-10		LINC02351	0.0415889	4.83867e-09	5.30146e-05	3.28046e-08
					T_CD4	0.891324	478.855	B_germinal_center		T_CD4	0.677046	304.158	B_germinal_center							1795.92	T_CD4	176.146		1795.92	T_CD4	169.766		CERKL	0.0454014	2.09764e-10	5.32409e-05	1.41733e-09		CFAP54	0.0413719	5.76667e-09	5.30146e-05	3.8964e-08
					T_CD4	0.911756	503.839	B_germinal_center		T_CD4	0.706204	330.373	B_germinal_center							1836.73	T_CD4	177.61		1836.73	T_CD4	171.088		TMEM132C	0.0452252	2.44753e-10	5.32409e-05	1.64817e-09		PDZRN3	0.0413342	5.94453e-09	5.30146e-05	4.00305e-08
					T_CD4	0.931676	528.824	B_germinal_center		T_CD4	0.734378	356.588	B_germinal_center							1877.55	T_CD4	178.961		1877.55	T_CD4	172.347		DTNA	0.0448018	3.53748e-10	5.32409e-05	2.37415e-09		ABCA3	0.0410341	7.56456e-09	5.30146e-05	5.07689e-08
					T_CD4	0.949312	553.808	B_germinal_center		T_CD4	0.759993	382.803	B_germinal_center							1918.37	T_CD4	180.224		1918.37	T_CD4	173.535		LINC00320	0.0446827	3.92111e-10	5.32409e-05	2.62282e-09		AL110292.1	0.0409665	7.98503e-09	5.30146e-05	5.34116e-08
					T_CD4	0.965154	578.792	B_germinal_center		T_CD4	0.785153	409.017	B_germinal_center							1959.18	T_CD4	181.42		1959.18	T_CD4	174.609		AC106729.1	0.0445551	4.37742e-10	5.32409e-05	2.91828e-09		CXCL9	0.0406944	9.91794e-09	5.30146e-05	6.61196e-08
					T_CD4	0.978505	603.776	B_germinal_center		T_CD4	0.807214	435.232	B_germinal_center							2000	T_CD4	182.529		2000	T_CD4	175.582		CADM2	0.0440991	6.47169e-10	5.32409e-05	4.30013e-09		CA10	0.0406766	1.00588e-08	5.30146e-05	6.68356e-08
					T_CD4	0.990565	628.76	B_germinal_center		T_CD4	0.826527	461.447	B_germinal_center							0	T_CD8	0		0	T_CD8	0		IGLV1-40	0.044021	6.91699e-10	5.32409e-05	4.58079e-09		AC019117.1	0.0406347	1.03985e-08	5.30146e-05	6.88643e-08
					T_CD4	1.00092	653.745	B_germinal_center		T_CD4	0.846953	487.662	B_germinal_center							40.8163	T_CD8	2.7695		40.8163	T_CD8	2.58952		RDX	0.0437622	8.61779e-10	5.32409e-05	5.68831e-09		DAB1	0.0404646	1.18971e-08	5.30146e-05	7.8529e-08
					T_CD4	1.01002	678.729	B_germinal_center		T_CD4	0.866259	513.876	B_germinal_center							81.6327	T_CD8	5.09907		81.6327	T_CD8	4.94668		FAT1	0.0433665	1.20314e-09	5.32409e-05	7.91541e-09		RDX	0.040217	1.4459e-08	5.30146e-05	9.51251e-08
					T_CD4	1.01772	703.713	B_germinal_center		T_CD4	0.884228	540.091	B_germinal_center							122.449	T_CD8	7.35398		122.449	T_CD8	7.12067		PKHD1	0.0432716	1.30281e-09	5.32409e-05	8.54301e-09		NCKAP5	0.0400423	1.65808e-08	5.30146e-05	1.08726e-07
					T_CD4	1.024	728.697	B_germinal_center		T_CD4	0.900999	566.306	B_germinal_center							163.265	T_CD8	9.26291		163.265	T_CD8	9.08115		PTGIS	0.0430804	1.52862e-09	5.32409e-05	9.99095e-09		PTGIS	0.0400174	1.69067e-08	5.30146e-05	1.10501e-07
					T_CD4	1.02836	753.681	B_germinal_center		T_CD4	0.916418	592.521	B_germinal_center							204.082	T_CD8	11.0897		204.082	T_CD8	10.8896		SGCZ	0.0430642	1.54948e-09	5.32409e-05	1.00943e-08		AL357835.1	0.0399816	1.73853e-08	5.30146e-05	1.13259e-07
					T_CD4	1.03119	778.665	B_germinal_center		T_CD4	0.929697	618.736	B_germinal_center							244.898	T_CD8	12.6607		244.898	T_CD8	12.7138		LINC00472	0.0430478	1.57077e-09	5.32409e-05	1.01998e-08		CSMD1	0.0399344	1.80391e-08	5.30146e-05	1.17137e-07
					T_CD4	1.03337	803.65	B_germinal_center		T_CD4	0.942511	644.95	B_germinal_center							285.714	T_CD8	14.3953		285.714	T_CD8	14.2867		PLCL1	0.0428328	1.87846e-09	5.32409e-05	1.21583e-08		RBPMS	0.0397451	2.09024e-08	5.30146e-05	1.35291e-07
					T_CD4	1.03304	828.634	B_germinal_center		T_CD4	0.954272	671.165	B_germinal_center							326.531	T_CD8	16.0479		326.531	T_CD8	15.8222		PLD5	0.0428229	1.89393e-09	5.32409e-05	1.22189e-08		ARRDC4	0.0396971	2.16957e-08	5.30146e-05	1.39972e-07
					T_CD4	1.03166	853.618	B_germinal_center		T_CD4	0.965172	697.38	B_germinal_center							367.347	T_CD8	17.5344		367.347	T_CD8	17.2111		NCKAP5	0.0426017	2.27453e-09	5.32409e-05	1.46272e-08		TAS1R1	0.0396556	2.24048e-08	5.30146e-05	1.44082e-07
					T_CD4	1.02976	878.602	B_germinal_center		T_CD4	0.974751	723.595	B_germinal_center							408.163	T_CD8	18.8113		408.163	T_CD8	18.607		LDB2	0.042367	2.75954e-09	5.32409e-05	1.76894e-08		KCNIP1	0.0396221	2.2995e-08	5.30146e-05	1.47404e-07
					T_CD4	1.02716	903.587	B_germinal_center		T_CD4	0.983169	749.81	B_germinal_center							448.98	T_CD8	20.1558		448.98	T_CD8	19.8698		LINC02351	0.0422737	2.97892e-09	5.32409e-05	1.90346e-08		LEF1	0.0396033	2.33312e-08	5.30146e-05	1.49081e-07
					T_CD4	1.02394	928.571	B_germinal_center		T_CD4	0.990646	776.024	B_germinal_center							489.796	T_CD8	21.4494		489.796	T_CD8	21.2405		NELL1	0.0422067	3.14712e-09	5.32409e-05	2.00161e-08		PPP4R4	0.0395416	2.4472e-08	5.30146e-05	1.55872e-07
					T_CD4	1.02075	953.555	B_germinal_center		T_CD4	0.996597	802.239	B_germinal_center							530.612	T_CD8	22.6837		530.612	T_CD8	22.5332		GML	0.0422046	3.15254e-09	5.32409e-05	2.00161e-08		KALRN	0.0394666	2.59316e-08	5.30146e-05	1.64645e-07
					T_CD4	1.01715	978.539	B_germinal_center		T_CD4	1.00209	828.454	B_germinal_center							571.429	T_CD8	23.9031		571.429	T_CD8	23.8273		CCL3	0.0421789	3.21957e-09	5.32409e-05	2.0377e-08		IGHV4-34	0.0394293	2.66886e-08	5.30146e-05	1.68915e-07
					T_CD4	1.0135	1003.52	B_germinal_center		T_CD4	1.0055	854.669	B_germinal_center							612.245	T_CD8	25.0426		612.245	T_CD8	25.1017		RASAL2	0.042165	3.25626e-09	5.32409e-05	2.05443e-08		RARB	0.039341	2.85648e-08	5.30146e-05	1.80219e-07
					T_CD4	1.0091	1028.51	B_germinal_center		T_CD4	1.00826	880.884	B_germinal_center							653.061	T_CD8	26.2218		653.061	T_CD8	26.4236		ARRDC4	0.0418842	4.09381e-09	5.32409e-05	2.57472e-08		PLXDC1	0.0392937	2.96243e-08	5.30146e-05	1.86317e-07
					T_CD4	1.00517	1053.49	B_germinal_center		T_CD4	1.01039	907.098	B_germinal_center							693.878	T_CD8	27.4048		693.878	T_CD8	27.761		BIRC3	0.0418498	4.2099e-09	5.32409e-05	2.63944e-08		IPO9-AS1	0.0391167	3.393e-08	5.30146e-05	2.12727e-07
					T_CD4	1.00141	1078.48	B_germinal_center		T_CD4	1.01217	933.313	B_germinal_center							734.694	T_CD8	28.5525		734.694	T_CD8	29.0309		GSTP1	0.0416978	4.76155e-09	5.32409e-05	2.97597e-08		SIRPA	0.0390683	3.5209e-08	5.30146e-05	2.20056e-07
					T_CD4	0.997705	1103.46	B_germinal_center		T_CD4	1.01212	959.528	B_germinal_center							775.51	T_CD8	29.6075		775.51	T_CD8	30.2707		IGHV4-34	0.04163	5.03017e-09	5.32409e-05	3.13406e-08		PLA2G2D	0.0390066	3.69076e-08	5.30146e-05	2.29954e-07
					T_CD4	0.994295	1128.44	B_germinal_center		T_CD4	1.01157	985.743	B_germinal_center							816.327	T_CD8	30.6496		816.327	T_CD8	31.4225		IFI27	0.0415052	5.56282e-09	5.32409e-05	3.45517e-08		IFI27	0.0389116	3.96784e-08	5.30146e-05	2.46449e-07
					T_CD4	0.991338	1153.43	B_germinal_center		T_CD4	1.00992	1011.96	B_germinal_center							857.143	T_CD8	31.7701		857.143	T_CD8	32.5751		PACRG	0.0413356	6.37573e-09	5.32409e-05	3.94782e-08		ACSM3	0.0388754	4.07889e-08	5.30146e-05	2.52563e-07
					T_CD4	0.988853	1178.41	B_germinal_center		T_CD4	1.00731	1038.17	B_germinal_center							897.959	T_CD8	32.8939		897.959	T_CD8	33.7231		FAM189A1	0.0413172	6.47051e-09	5.32409e-05	3.99414e-08		AL139379.1	0.038812	4.2801e-08	5.30146e-05	2.64204e-07
					T_CD4	0.986539	1203.4	B_germinal_center		T_CD4	1.00403	1064.39	B_germinal_center							938.776	T_CD8	33.9366		938.776	T_CD8	34.857		ST8SIA1	0.0412813	6.65944e-09	5.32409e-05	4.09812e-08		ZCWPW2	0.0384915	5.45486e-08	5.30146e-05	3.35684e-07
					T_CD4	0.984765	1228.38	B_germinal_center		T_CD4	1.00053	1090.6	B_germinal_center							979.592	T_CD8	35.0837		979.592	T_CD8	35.9257		ABHD12	0.0411707	7.27618e-09	5.32409e-05	4.46392e-08		MIR2052HG	0.0384298	5.71427e-08	5.30146e-05	3.50569e-07
					T_CD4	0.983671	1253.37	B_germinal_center		T_CD4	0.996916	1116.82	B_germinal_center							1020.41	T_CD8	36.25		1020.41	T_CD8	36.9683		SORCS2	0.0409676	8.55518e-09	5.32409e-05	5.23252e-08		ENPP1	0.0382637	6.47334e-08	5.30146e-05	3.95923e-07
					T_CD4	0.982807	1278.35	B_germinal_center		T_CD4	0.993525	1143.03	B_germinal_center							1061.22	T_CD8	37.3939		1061.22	T_CD8	38.0518		AC011246.1	0.0407975	9.79307e-09	5.32409e-05	5.97139e-08		LRIG1	0.0382356	6.61099e-08	5.30146e-05	4.03109e-07
					T_CD4	0.982309	1303.33	B_germinal_center		T_CD4	0.990053	1169.25	B_germinal_center							1102.04	T_CD8	38.4971		1102.04	T_CD8	39.1776		IGHV4-31	0.0405848	1.15866e-08	5.32409e-05	7.04353e-08		FAT1	0.0380406	7.64813e-08	5.30146e-05	4.64932e-07
					T_CD4	0.982228	1328.32	B_germinal_center		T_CD4	0.987138	1195.46	B_germinal_center							1142.86	T_CD8	39.5794		1142.86	T_CD8	40.2324		ARHGAP29	0.0403471	1.39686e-08	5.32409e-05	8.4658e-08		IGLV2-23	0.037901	8.48578e-08	5.30146e-05	5.1429e-07
					T_CD4	0.982134	1353.3	B_germinal_center		T_CD4	0.985371	1221.68	B_germinal_center							1183.67	T_CD8	40.7096		1183.67	T_CD8	41.1703		LINC02842	0.0401034	1.69021e-08	5.32409e-05	1.02127e-07		LINC01013	0.0378622	8.7337e-08	5.30146e-05	5.27716e-07
					T_CD4	0.982214	1378.29	B_germinal_center		T_CD4	0.983751	1247.89	B_germinal_center							1224.49	T_CD8	41.7703		1224.49	T_CD8	42.2046		LTBP1	0.0399915	1.84426e-08	5.32409e-05	1.111e-07		LHFPL3-AS1	0.0378092	9.08342e-08	5.30146e-05	5.47194e-07
					T_CD4	0.982052	1403.27	B_germinal_center		T_CD4	0.982707	1274.11	B_germinal_center							1265.31	T_CD8	42.8868		1265.31	T_CD8	43.1255		LINC01221	0.0399339	1.92859e-08	5.32409e-05	1.15831e-07		RASSF4	0.0377116	9.7642e-08	5.30146e-05	5.86439e-07
					T_CD4	0.982065	1428.25	B_germinal_center		T_CD4	0.982256	1300.32	B_germinal_center							1306.12	T_CD8	44.0649		1306.12	T_CD8	43.9349		AC025048.4	0.0398462	2.06457e-08	5.32409e-05	1.23627e-07		NTRK2	0.0376484	1.02308e-07	5.30146e-05	6.12621e-07
					T_CD4	0.982176	1453.24	B_germinal_center		T_CD4	0.982232	1326.53	B_germinal_center							1346.94	T_CD8	45.0958		1346.94	T_CD8	44.7586		UACA	0.0394995	2.69812e-08	5.32409e-05	1.61082e-07		CCL3	0.0375561	1.09515e-07	5.30146e-05	6.53823e-07
					T_CD4	0.982334	1478.22	B_germinal_center		T_CD4	0.982585	1352.75	B_germinal_center							1387.76	T_CD8	45.9807		1387.76	T_CD8	45.4563		LINC01876	0.0394757	2.74796e-08	5.32409e-05	1.63569e-07		LINC00470	0.037542	1.10663e-07	5.30146e-05	6.58707e-07
					T_CD8	0.639523	278.982	B_germinal_center		T_CD8	0.386449	94.4398	B_germinal_center							1428.57	T_CD8	46.824		1428.57	T_CD8	46.1638		CCDC148	0.0393717	2.97646e-08	5.32409e-05	1.76645e-07		AC104370.1	0.0375236	1.12165e-07	5.30146e-05	6.65668e-07
					T_CD8	0.662203	303.966	B_germinal_center		T_CD8	0.419538	120.655	B_germinal_center							1469.39	T_CD8	47.5855		1469.39	T_CD8	46.7462		CPED1	0.0393606	3.00186e-08	5.32409e-05	1.77625e-07		VCAN	0.0374904	1.14941e-07	5.30146e-05	6.80126e-07
					T_CD8	0.683283	328.95	B_germinal_center		T_CD8	0.456405	146.869	B_germinal_center							1510.2	T_CD8	48.3404		1510.2	T_CD8	47.3426		CSMD1	0.0390551	3.79065e-08	5.32409e-05	2.23637e-07		PLAU	0.0374584	1.17678e-07	5.30146e-05	6.94264e-07
					T_CD8	0.703989	353.934	B_germinal_center		T_CD8	0.482716	173.084	B_germinal_center							1551.02	T_CD8	49.0916		1551.02	T_CD8	47.8751		PRDM16	0.0390224	3.88615e-08	5.32409e-05	2.28597e-07		SPATA6	0.0374448	1.18857e-07	5.30146e-05	6.99157e-07
					T_CD8	0.721896	378.918	B_germinal_center		T_CD8	0.506793	199.299	B_germinal_center							1591.84	T_CD8	49.7962		1591.84	T_CD8	48.3811		PTPN14	0.0389873	3.99121e-08	5.32409e-05	2.34089e-07		CCL4L2	0.0373888	1.23851e-07	5.30146e-05	7.26401e-07
					T_CD8	0.735488	403.903	B_germinal_center		T_CD8	0.530433	225.514	B_germinal_center							1632.65	T_CD8	50.4563		1632.65	T_CD8	48.9167		RARB	0.0389359	4.14995e-08	5.32409e-05	2.42687e-07		LTBP1	0.0373787	1.24769e-07	5.30146e-05	7.29645e-07
					T_CD8	0.75104	428.887	B_germinal_center		T_CD8	0.556586	251.729	B_germinal_center							1673.47	T_CD8	51.0658		1673.47	T_CD8	49.3906		ITGBL1	0.038877	4.33937e-08	5.32409e-05	2.53025e-07		AC069437.1	0.0372618	1.35915e-07	5.30146e-05	7.92509e-07
					T_CD8	0.765608	453.871	B_germinal_center		T_CD8	0.586111	277.943	B_germinal_center							1714.29	T_CD8	51.5926		1714.29	T_CD8	49.8942		LINC02251	0.0388054	4.5811e-08	5.32409e-05	2.66343e-07		ST8SIA1	0.0372487	1.37227e-07	5.30146e-05	7.97834e-07
					T_CD8	0.782051	478.855	B_germinal_center		T_CD8	0.602945	304.158	B_germinal_center							1755.1	T_CD8	52.0804		1755.1	T_CD8	50.346		DAB1	0.038754	4.76272e-08	5.32409e-05	2.761e-07		KIRREL3-AS1	0.0371485	1.47646e-07	5.30146e-05	8.5592e-07
					T_CD8	0.796071	503.839	B_germinal_center		T_CD8	0.624214	330.373	B_germinal_center							1795.92	T_CD8	52.5699		1795.92	T_CD8	50.7834		NTRK2	0.0387162	4.90056e-08	5.32409e-05	2.83269e-07		NAV1	0.037066	1.56781e-07	5.30146e-05	9.06251e-07
					T_CD8	0.812031	528.824	B_germinal_center		T_CD8	0.644099	356.588	B_germinal_center							1836.73	T_CD8	52.9604		1836.73	T_CD8	51.201		C15orf48	0.0386856	5.0149e-08	5.32409e-05	2.89043e-07		SLC27A6	0.0369184	1.74526e-07	5.30146e-05	1.00591e-06
					T_CD8	0.825917	553.808	B_germinal_center		T_CD8	0.666508	382.803	B_germinal_center							1877.55	T_CD8	53.3444		1877.55	T_CD8	51.6004		MIR4422HG	0.0385363	5.61126e-08	5.32409e-05	3.22486e-07		VCAM1	0.0366075	2.18449e-07	5.30146e-05	1.25545e-06
					T_CD8	0.839025	578.792	B_germinal_center		T_CD8	0.68748	409.017	B_germinal_center							1918.37	T_CD8	53.7389		1918.37	T_CD8	51.9865		ST6GALNAC3	0.0385153	5.70067e-08	5.32409e-05	3.26686e-07		AL513210.1	0.0365519	2.27368e-07	5.30146e-05	1.30297e-06
					T_CD8	0.851576	603.776	B_germinal_center		T_CD8	0.705314	435.232	B_germinal_center							1959.18	T_CD8	54.079		1959.18	T_CD8	52.308		LYZ	0.0383332	6.53422e-08	5.32409e-05	3.73384e-07		LINC01692	0.0359323	3.5355e-07	5.30146e-05	2.02028e-06
					T_CD8	0.862421	628.76	B_germinal_center		T_CD8	0.723236	461.447	B_germinal_center							2000	T_CD8	54.4001		2000	T_CD8	52.6186		PLOD2	0.0382919	6.73896e-08	5.32409e-05	3.83986e-07		PCDH11Y	0.0358441	3.7629e-07	5.30146e-05	2.1441e-06
					T_CD8	0.872025	653.745	B_germinal_center		T_CD8	0.741751	487.662	B_germinal_center							0	T_double_neg	0		0	T_double_neg	0		DAPK1	0.03813	7.6032e-08	5.32409e-05	4.32e-07		LINC02251	0.0357096	4.13651e-07	5.30146e-05	2.35029e-06
					T_CD8	0.880389	678.729	B_germinal_center		T_CD8	0.758095	513.876	B_germinal_center							40.8163	T_double_neg	1.24901		40.8163	T_double_neg	0.970123		MYRIP	0.0379065	8.97504e-08	5.32409e-05	5.08501e-07		C15orf48	0.0357047	4.15096e-07	5.30146e-05	2.35182e-06
					T_CD8	0.889122	703.713	B_germinal_center		T_CD8	0.777123	540.091	B_germinal_center							81.6327	T_double_neg	1.69117		81.6327	T_double_neg	1.60877		AC007682.1	0.0378857	9.11418e-08	5.32409e-05	5.14926e-07		IGHV4-31	0.0356201	4.40468e-07	5.30146e-05	2.48852e-06
					T_CD8	0.896661	728.697	B_germinal_center		T_CD8	0.792822	566.306	B_germinal_center							122.449	T_double_neg	1.9079		122.449	T_double_neg	1.71495		IL34	0.0378684	9.23156e-08	5.32409e-05	5.20088e-07		GRID1	0.0355733	4.55162e-07	5.30146e-05	2.5643e-06
					T_CD8	0.903898	753.681	B_germinal_center		T_CD8	0.807319	592.521	B_germinal_center							163.265	T_double_neg	2.3087		163.265	T_double_neg	2.14197		CXCL9	0.0377882	9.7947e-08	5.32409e-05	5.50264e-07		MIR99AHG	0.0354821	4.85142e-07	5.30146e-05	2.72552e-06
					T_CD8	0.910632	778.665	B_germinal_center		T_CD8	0.820158	618.736	B_germinal_center							204.082	T_double_neg	2.67397		204.082	T_double_neg	2.42531		HPSE2	0.0377235	1.02728e-07	5.32409e-05	5.75505e-07		SOX2-OT	0.0354478	4.96902e-07	5.30146e-05	2.78376e-06
					T_CD8	0.917454	803.65	B_germinal_center		T_CD8	0.833909	644.95	B_germinal_center							244.898	T_double_neg	2.88447		244.898	T_double_neg	2.82837		SPTSSB	0.0376928	1.05082e-07	5.32409e-05	5.87051e-07		CPED1	0.0352893	5.5494e-07	5.30146e-05	3.10022e-06
					T_CD8	0.92302	828.634	B_germinal_center		T_CD8	0.845974	671.165	B_germinal_center							285.714	T_double_neg	3.265		285.714	T_double_neg	3.08691		CA10	0.0375318	1.18274e-07	5.32409e-05	6.58907e-07		PLCL1	0.0350666	6.4758e-07	5.30146e-05	3.60769e-06
					T_CD8	0.928281	853.618	B_germinal_center		T_CD8	0.85612	697.38	B_germinal_center							326.531	T_double_neg	3.4771		326.531	T_double_neg	3.28985		ANPEP	0.0374543	1.25181e-07	5.32409e-05	6.95448e-07		DTL	0.0350346	6.62059e-07	5.30146e-05	3.6781e-06
					T_CD8	0.931188	878.602	B_germinal_center		T_CD8	0.866367	723.595	B_germinal_center							367.347	T_double_neg	3.91667		367.347	T_double_neg	3.4299		ZCWPW2	0.0374491	1.25651e-07	5.32409e-05	6.96128e-07		C1orf21	0.0350158	6.70703e-07	5.30146e-05	3.7158e-06
					T_CD8	0.934188	903.587	B_germinal_center		T_CD8	0.875868	749.81	B_germinal_center							408.163	T_double_neg	4.09516		408.163	T_double_neg	3.67816		PLAU	0.0374147	1.28853e-07	5.32409e-05	7.11897e-07		SEMA5B	0.0349575	6.982e-07	5.30146e-05	3.85746e-06
[truncated: 7,961 more rows]

## Sheet: Supplemental Figure 1
Supplementary Figure 1a, 1b
Edgelists for calcuating degree distributions and mean degrees for cells and beads
Tonsil_edgelist_synthetic_beads.csv
Mouse_embryonic_brain_edgelist.csv
Mouse_hippocampus_edgelist.csv

## Sheet: Supplemental Figure 2
Supplementary Figure 2a-c
[truncated: 5 more rows]

## Sheet: Supplementary figure 3
Figure 3a-d
[truncated: 8 more rows]

[truncated: 13 more sheets: Supplementary figure 5, Supplementary figure 6, Supplementary figure 7, Supplementary figure 8, Supplementary figure 9, Supplementary figure 10, Supplementary figure 11, Supplementary figure 12, Supplementary figure 13, Supplementary figure 14, Supplementary figure 15, Supplementary figure 16, Supplementary figure 17]
